# Supplementary material for: Dicer-like 5 deficiency confers temperature-sensitive male sterility in maize
Source: Nat Commun. 2020 Jun 9;11:2912. doi: 10.1038/s41467-020-16634-6 (PMC7283321; doi:10.1038/s41467-020-16634-6)
Supplement: Supplementary file 4 — Source Data [file 41467_2020_16634_MOESM4_ESM.xlsx]

## Sheet: Fig.2E
I. Quantification of binucleated cells in dcl5-1, dcl5-1//Dcl5, and Dcl5//Dcl5 siblings at the meiotic I (1.5 mm) and meiotic II (2.5 mm) stages, in a family segregating 1:2:1 under restrictive growth condition.
	1.5 mm	dcl5-1			dcl5-1//Dcl5			Dcl5//Dcl5
	Anthers	Binucleate	Total	Binucleate ratio	Binucleate	Total	Binucleate ratio	Binucleate	Total	Binucleate ratio
	Sample 1	1	169	0.00591716	2	110	0.0181818	17	178	0.0955056
	Sample 2	2	125	0.016	13	109	0.119266	8	100	0.08
	Sample 3	3	154	0.0194805	22	280	0.0785714	9	85	0.105882
			Ave.	0.0137992		Ave.	0.0720064		Ave.	0.093796
			s.e.m	0.00406709		s.e.m	0.0293645		s.e.m	0.00752033
	2.5 mm	dcl5-1			dcl5-1//Dcl5			Dcl5//Dcl5
	Anthers	Binucleate	Total	Binucleate ratio	Binucleate	Total	Binucleate ratio	Binucleate	Total	Binucleate ratio
	Sample 1	28	120	0.233333	31	85	0.364706	72	114	0.631579
	Sample 2	16	86	0.186047	60	148	0.405405	95	140	0.678571
	Sample 3	9	91	0.0989011	69	141	0.489362	28	53	0.528302
	Sample 4	50	132	0.378788	130	251	0.517928	68	104	0.653846
	Sample 5	70	151	0.463576	67	122	0.54918	138	184	0.75
			Ave.	0.272129		Ave.	0.465316		Ave.	0.64846
			s.e.m	0.0659361		s.e.m	0.0347067		s.e.m	0.036034
	Statistics: T test
		1.5 mm dcl5-1	1.5 mm dcl5-1//Dcl5			1.5 mm dcl5-1	1.5 mm Dcl5//Dcl5
	Mean	0.0137992	0.0720064		Mean	0.0137992	0.093796
	Variance	4.96237e-05	0.00258683		Variance	4.96237e-05	0.000169666
	Observations	3	3		Observations	3	3
	Pooled Variance	0.00131823			Pooled Variance	0.000109645
	Hypothesized Mean Difference	0			Hypothesized Mean Difference	0
	df	4			df	4
	t Stat	-1.96348			t Stat	-9.35672
	P(T<=t) one-tail	0.0605351			P(T<=t) one-tail	0.000363294
	t Critical one-tail	2.13185			t Critical one-tail	2.13185
	P(T<=t) two-tail	0.12107			P(T<=t) two-tail	0.000726589
	t Critical two-tail	2.77645			t Critical two-tail	2.77645
		2.5 mm dcl5-1	2.5 mm dcl5-1//Dcl5			2.5 mm dcl5-1	2.5 mm Dcl5//Dcl5
	Mean	0.272129	0.465316		Mean	0.272129	0.64846
	Variance	0.0217378	0.00602279		Variance	0.0217378	0.00649226
	Observations	5	5		Observations	5	5
	Pooled Variance	0.0138803			Pooled Variance	0.014115
	Hypothesized Mean Difference	0			Hypothesized Mean Difference	0
	df	8			df	8
	t Stat	-2.59268			t Stat	-5.00839
	P(T<=t) one-tail	0.0159898			P(T<=t) one-tail	0.000520924
	t Critical one-tail	1.85955			t Critical one-tail	1.85955
	P(T<=t) two-tail	0.0319796			P(T<=t) two-tail	0.00104185
	t Critical two-tail	2.306			t Critical two-tail	2.306

## Sheet: Fig.3
I. 24-nt phasiRNA reads number in dcl5 mutants.
24PHAS_ID	Chr	Start	End	dcl5-1//Dcl5 1.5 mm	dcl5-1//Dcl5 2.0 mm	dcl5-1 1.5 mm	dcl5-1 2.0 mm	dcl5-2 1.5 mm	dcl5-2 2.0 mm	dcl5-3 1.5 mm	dcl5-3 2.0 mm rep 1	dcl5-3 2.0 mm rep 2	dcl5-4 1.5 mm	dcl5-4 2.0 mm	Permissive dcl5-1 spikelets with 1.0/2.0 mm anthers	Permissive dcl5-1 spikelets with 2.0/3.0 mm anthers	Restrictive dcl5-1 spikelets with 1.0/2.0 mm anthers	Restrictive dcl5-1 spikelets with 2.0/3.0 mm anthers	Permissive W23 2.0 mm rep 1	Permissive W23 2.0 mm rep 2	Restrictive W23 2.0 mm rep 1	Restrictive W23 2.0 mm rep 2
24PHAS_NO4	1	19824786	19825234	242.504	271.794	9.7714	8.8276	4.6347	12.0515	1.8208	16.5471	21.4273	1.7615	2.3724	4.979	4.7879	3.2183	2.4684	344.752	343.318	321.747	270.882
24PHAS_NO5	1	19825385	19826170	7675.22	8511.59	210.407	249.325	36.7297	136.625	278.808	1057.91	1294.78	54.4648	70.7722	66.3091	29.2293	29.109	44.4555	9096.79	8692.85	11929.3	9660.65
24PHAS_NO8	1	109218623	109219096	2230.6	3430.12	38.5902	66.9006	6.2465	10.75	13.9579	14.8918	27.5949	4.6218	3.3889	6.1038	4.1257	1.8071	2.5665	0.1667	0	0	0
24PHAS_NO10	1	178348242	178348762	13083.2	11741.2	358	362	84.027	152.15	402	2580	2163.05	103	71	153.2	149	82	82	0	0	0	4
24PHAS_NO11	1	178435034	178436658	25708.2	26746.6	536.11	561.292	159.643	159.762	1668.24	5081.79	3372.11	146.33	152.389	173.726	131.798	130.422	130.398	12774.1	11872	15011.6	11715
24PHAS_NO12	1	178454618	178455644	5438	7828.83	165	165	18	12	63	157	192	20	14	51	32	34	19	0	0	0	0
24PHAS_NO13	1	178465084	178466418	321010	414536	12908.5	10405.7	4043	4955.5	25759	97817.3	136222	2377	2399.5	4164.5	4121	2736.5	3427	77835.5	73904.5	112020	80860.5
24PHAS_NO14	1	178715629	178716534	186446	286421	3342.84	4233.48	936.758	1635.47	7328.4	13455.8	27517.5	807.056	1024.06	1040.35	930.398	580.738	698.433	38388	33240	33262	32433
24PHAS_NO15	1	179380615	179381519	160988	208777	3713.35	4374.17	1006.03	1527.33	1780.67	5868.17	5406.85	697.167	789.167	947.333	930.363	552.833	601.848	291632	328263	376842	274217
24PHAS_NO16	1	179386592	179387471	135938	156518	2839.33	2905	578.2	606	1825	7370.5	8274	372	339.5	1008.83	906.5	650.02	679.167	47360.7	43632.2	56896.2	46375.6
24PHAS_NO18	1	179457347	179458104	1544.17	2343.7	89.1667	102.5	47.1999	51.5	46.6668	371.833	295.667	34.3332	26.5	49.9999	41.9999	25.4999	31.0832	15234.9	12270.3	16364.4	15051
24PHAS_NO19	1	179460022	179461628	384052	516743	8432.33	9426	2280.87	3719.83	8143.07	65628.5	49745.5	1823.33	2028.5	2636.17	2538.75	1635	1559.5	66211.9	57921.9	89639.9	62726.9
24PHAS_NO20	1	179466964	179467460	34283	43902.2	675.651	911.196	233.485	249.782	289.305	922.036	1009.76	116.385	103.543	617.671	545.664	298.104	354.226	25148.5	20333.7	29620.5	24691.4
24PHAS_NO21	1	179515522	179516453	8496	11494.3	371.334	479.084	97.0832	124.667	307.567	1302.5	1148.67	70.8332	54.3334	164.5	116.666	96.6665	99.1664	17665.2	13706.4	19177	16367.2
24PHAS_NO22	1	180592833	180594192	13940	20027.5	272.75	392.5	147.5	166	257.6	2246.07	2023	51.5	54	72	61.7	52	67.9	17412.4	11911.7	21552.6	17285.6
24PHAS_NO23	1	180598331	180599642	38316.4	50330.3	651.469	915.333	250	383.333	581.667	5380.3	4690.62	124.401	163.667	314.561	263.132	215.157	294.363	29543.4	30192.5	53755	30141.3
24PHAS_NO24	1	180663828	180664986	22198.5	22127.5	798	774	178.25	225.5	382.5	1424.5	1282	127.25	144	439.5	343.5	317	311.5	31335	29042	51195.2	34285.5
24PHAS_NO25	1	180719760	180720889	27430.2	41037.7	1510.62	1852.93	199.143	424.103	1689.68	8315.4	5331.65	219.876	254.223	644.917	666.692	515.687	596.62	8035.71	8266.58	15103.4	7908.25
24PHAS_NO26	1	180803094	180803928	3120.5	3629.33	104	81	31	35	89	361	305	25	30	27	25	46.5	56	2656.5	2360.25	5004	3252
24PHAS_NO27	1	180924356	180924900	10321	13907.2	995.167	1329.83	191.75	349.833	1636.83	8433.5	5262.5	181.583	224.333	609.833	650.167	546.167	610.667	37399	30923.6	47844.3	36093.8
24PHAS_NO28	1	180925301	180926063	33764.8	44139.1	638.769	768.786	162.497	255.767	260.784	1124.5	1317.82	119.033	145.333	224.987	186.235	130.2	161.38	11871.4	9917.71	14786	9993.63
24PHAS_NO29	1	180931319	180931889	41082.5	60696.2	891.167	1036.33	398.75	337.333	1429.33	6344	4589.5	223.083	243.833	233.333	183.667	153.167	173.167	1336.5	1088.08	1892.25	1353.83
24PHAS_NO31	1	180936844	180937414	38513	51055.7	1257.67	1629.83	476.75	446.333	1658.83	7670	5714.5	249.583	259.833	435.333	439.667	404.167	472.167	44343	41787.6	72859.8	44784.8
24PHAS_NO33	1	185480252	185481468	99079	120983	2818	3335	757.5	692	3351	11488	12689	390	430	1350	1245	848	995	105660	88378	128189	109421
24PHAS_NO34	1	185481524	185482332	533	580	2	31	0	0	0	13	25	2	4	4	4	3	5	119	80	70	50
24PHAS_NO35	1	185593781	185595047	10453.3	11284.8	1040.41	1047.68	335.728	271.67	1103.87	4294.63	4287.38	167.225	131.977	426.616	443.349	233.84	277.447	8549.57	8447.65	16894.3	6659.35
24PHAS_NO36	1	185594998	185595398	1666.87	1870.57	67.3667	73	18.1	21.1	128.667	1152.57	835.333	5.7333	8.3334	19.1833	20.65	5.35	4	175.167	111.017	263.333	120.267
24PHAS_NO37	1	185595318	185595863	3273.18	3913.07	130.167	157.867	32.8263	33.25	39.2	269.3	261.85	13.2332	22.7334	37.95	36.9498	11.7	23.2999	501.202	421.2	880.533	377.417
24PHAS_NO39	1	185597026	185597836	6741.43	6965.63	409.917	482	122.766	127.917	345.733	1404.93	986.034	51.2497	41.8334	232.25	273.083	140.333	174.1	4100	4657.6	7701.57	3436.77
24PHAS_NO40	1	185626354	185627116	182854	189257	4774.32	4276.5	1022.88	1116.72	7049.4	40120.6	34314	438.168	324.505	1403.2	1528.2	975.025	1133.36	12083.3	11734.9	24916.6	12345.8
24PHAS_NO41	1	185627266	185627667	380.474	424.568	18.6695	21.0476	3.7733	0.0652	1.1947	7.4166	5.8097	2.3074	0.2657	3.3967	6.0217	1.5367	5.6598	30.2778	23.0526	40.5985	27.6111
24PHAS_NO42	1	185705006	185706438	8578.92	8831.81	659.931	423.851	206.257	182.29	593.569	3544	1454.04	102.507	107.17	319.282	298.406	194.43	201.052	4237.42	4357.28	7953.23	3219.61
24PHAS_NO43	1	185708660	185709325	4263.24	4641.16	271.692	272.2	63.133	64.9166	287.025	1228.36	851.384	27.208	30.9834	159.875	194.916	108.274	126.158	3345.93	3930.49	6474.07	2744.67
24PHAS_NO44	1	185711577	185713636	5992.17	8158.19	1018.83	700.272	334.809	517.077	516.812	1523.87	1830.78	228.908	263.548	506.932	552.658	301.509	351.157	2764.84	3066.51	5669.07	2022.37
24PHAS_NO45	1	185716710	185717494	6262.24	7790.37	918.025	798.734	201	208.267	314.442	904.008	743.65	122.108	87.9499	352.942	373.7	213.708	224.175	7515.88	7496.7	15038.7	5851.35
24PHAS_NO46	1	185718298	185718746	439.9	440.05	20.7	23.1667	5.5762	2.8	5.5999	37.2	25.0668	1.45	2.1667	7.8333	7.7666	3.1833	4.8833	77.8855	102.283	126.233	63.9333
24PHAS_NO47	1	185802759	185803568	5187.56	5495.26	299.126	326.5	80.2664	85.6666	305.025	1298.56	916.784	37.3747	27.7501	179.791	212.75	112.708	133.058	3779.42	4327.06	7195.33	3167.64
24PHAS_NO48	1	189523446	189524828	91938	96378	1858	2124	276	199	446	1810	1853	110	94	375	351	213	192	20225	18250	25408	14790
24PHAS_NO49	1	197753172	197753716	0.1818	0.0556	0.0833	2.0607	1.4441	2.724	0.4636	0.2105	2.4864	0.4748	1.07	3.1037	3.031	3.7245	1.8092	0.7074	0.2095	0.4636	0.5578
24PHAS_NO54	1	248987221	248987766	163	165	21	32	10	10	22	207	223	8	8	9	19	12	12	14	14	24	29
24PHAS_NO61	2	8449199	8449599	0	1.5	0.1176	2.7941	0.5	3	1	0	1.4	1.5921	1.1176	4.2	6.5667	7.9264	11.0221	0	0	0	0
24PHAS_NO63	2	38346890	38347290	351	451	14	20	4	9	12	30	58	0	0	1	6	3	1	89	67	82	79
24PHAS_NO71	2	79047154	79047697	0.1818	0.0556	0.0833	1.2273	1.5066	2.724	0.4636	0.2105	2.4864	0.4748	0.9959	3.0292	2.9541	3.6875	1.6351	0.7074	0.2095	0.4636	0.5578
24PHAS_NO76	2	189703249	189703720	0.1818	0.0556	0.0833	0	0.6278	0.25	0.4636	0.2105	1.2417	0.1112	0.1886	0.7405	1.8916	1.2576	0.6246	0.4423	0.2236	0.1	0.1538
24PHAS_NO77	2	210451546	210451676	2.25	4.5167	0	0.2778	0	0	1	0	1.5	0	0	1.2	0.1011	0.5	0.5	1.0247	2.1607	0.7888	1.5877
24PHAS_NO77	2	210451679	210453363	77264.4	81272.2	1212.85	1522.42	544.165	1215.02	1493.5	6828.03	6318.81	591.214	732.746	376.439	269.016	211.339	209.316	30782.2	27525	35071.4	27363.4
24PHAS_NO78	2	217982758	217983183	320.893	505.187	5.4038	10.0793	2.8272	1.3749	2.3444	8.6775	6.3815	2.6353	3.0555	2.3985	1.5761	1.3268	1.4909	0.3485	0	0	0.2
24PHAS_NO81	2	235437871	235438774	33730.6	40491.9	1007.1	1026.58	253.7	586.917	778.55	3399.9	3249.9	291.467	343.5	517.85	550.216	414.3	493.933	10690.3	9137.6	14403.8	10003.5
24PHAS_NO82	2	235435294	235436126	68250.8	84021.9	2073.82	2007.67	404.283	715.833	1448.57	5776.1	9662.35	325.017	378.833	547.5	590.116	395.466	434.717	16516.9	14301.5	23035.4	15688.3
24PHAS_NO83	2	235423242	235424027	21153.2	25674.4	826.15	1064.67	179.583	494.333	742.167	3019	3740.38	220.617	246.5	646.6	498.133	480.883	459.617	11019.1	10272.8	13751.9	10911.4
24PHAS_NO84	2	235670368	235670989	82380.7	99290.9	2255.17	2670.52	626.966	808.433	810.751	6006.18	4227.55	402.533	415.101	653.2	684.533	350.349	351.683	1599.52	1130.03	1683.88	1789.15
24PHAS_NO84	2	235670325	235670368	0	0.4	0.6667	0	0	0	0	0	0	0	0	0.5333	0	0	0	0	0	0	0
24PHAS_NO86	2	235669137	235669490	86.7502	93.2999	2.5	2.5	0.5	1.5	0	0.8	3.6667	0.2	0	1.1667	1.2499	1.8333	2	63.3335	89.1999	88.0334	72.0668
24PHAS_NO86	2	235668276	235669131	196910	247620	4917.15	5712.85	1312.3	2327.1	2423.17	12857.9	9403.07	1054.25	1204.6	2987.03	2923.25	1764.85	2348.9	8963.65	7865.97	11134.1	9718.18
24PHAS_NO87	2	235680541	235681206	27437.5	32260.8	456.933	474.667	166.367	285.583	318.55	1731.73	1129.57	168.05	176.667	377.959	390.85	254.859	360.65	9533	8236.93	13007.7	9356.33
24PHAS_NO88	2	235725313	235726432	146737	186970	3800.95	4264.18	943.133	1782.1	2032.67	9652.25	7527.6	791.966	903.434	1619.55	1760.52	1050.18	1315.35	14797.8	12921.1	18047.6	16988.9
24PHAS_NO89	2	235727319	235728006	80016.8	96078.9	2960.33	2998.68	709.8	1227.6	2997.75	11135.8	13708.1	579.283	576.767	614.2	663.45	337.433	336.183	19519	16840.6	23369.9	19548.8
24PHAS_NO90	3	2143056	2143530	0	0	0	0	0	0	0	0	0	0	0	2.5332	1.0333	1.15	0.1	5	1	0.5	2
24PHAS_NO92	3	48088509	48089702	0.0645	0	0	0	0	0	0	0	0	0	0	0	0	0	0.0278	1512.67	1101	1473	1404
24PHAS_NO97	3	144566675	144567578	315.5	328.5	18	21	8.5	6	24	46	75.5	0	5	17	17.5	8	10.5	162	87.5	145.5	82
24PHAS_NO102	3	170134690	170135090	5	4	0	0	0	0	2	4	0	0	0	0	0	0	0	46	26	44	37
24PHAS_NO105	3	223979446	223980085	48.5	28.5	2.5	0	0	0	2	0	4	1	0	0	0.3333	1.5	0.5	1	0.5	0	1
24PHAS_NO106	3	227495639	227496160	82	123	2	5	0	0	2	4	8	1	2	0	2	0	0	23	16	5	21
24PHAS_NO107	4	3386704	3387585	0.6126	0.24	0.1	0	0.319	0	0.151	1.1478	1.2393	0.1429	0.1538	0.9895	0.1919	0.4838	0.3067	461.871	367.282	363.555	235.962
24PHAS_NO108	4	3387640	3388450	24960.1	31141.4	272.623	395.151	58.1846	33.6	98	447.201	522.956	27	19.7292	69.2211	59.9032	55.0596	50.1844	72319.1	67574	104853	74685.7
24PHAS_NO109	4	3389853	3391310	1388.84	1414.78	115.222	92	29.9556	59.2143	99.0606	663.3	471.152	16.3445	26.6667	88.2516	92.4142	88.8028	92.556	35955.1	36175.6	45401	41523.8
24PHAS_NO111	4	4484765	4486078	107	126.2	8	5	2	9	9.4	16	17.1818	1	2	18.4286	15.6429	16.0588	17	9078.88	10008.8	8753.14	6306.99
24PHAS_NO112	4	4525597	4526405	3251	3928	63	107	15	9	27	34	113	5	4	20	13	15	9	20872	15563	27009	23035
24PHAS_NO112	4	4526439	4526505	0	0	0	0	0	0	0	0	0	0	0	0	0	0	0	5	1	2	0
24PHAS_NO113	4	4531032	4531720	954	882	22	21	13	9	102	359	206	5	10	24.0588	27.0833	17.5	13	1558.33	1234.5	2314	2224.67
24PHAS_NO114	4	4629201	4629991	1765.13	2616.94	76.9722	64.1806	19.75	22.375	39.875	187.889	144	14.4861	13.25	45.9167	41.2777	28.4305	25.7916	5662.6	4419.42	6187.24	4326.28
24PHAS_NO115	4	4630042	4630185	13273	19308	374	531	95	117	121	1068	999	56	68	169	176	113	104	42781	35282	53409	38917
24PHAS_NO115	4	4630194	4630250	596.5	1057	36	32	3.5	10	12	36	113	1	9	16.5	16	7	14	776	590.5	864.5	631.5
24PHAS_NO115	4	4630254	4630896	22617	29474.7	506.167	544	96.1667	136.5	808.5	3911.17	6119.5	80.6666	112	257	215.667	119	139	128093	108534	164993	118484
24PHAS_NO116	4	4709191	4710478	62734.5	80459.2	1583.5	1973	367.5	340.5	1382	6557.33	8496.33	218.167	237	503	342.167	296	284.5	125814	109608	142040	121392
24PHAS_NO117	4	4783354	4784498	900	1303	29	15	10	16	25	131	60	1	6	24	10	4	1	4160	1128	1377	5210
24PHAS_NO120	4	7548344	7549633	42744	56427.5	690.5	822.5	191.5	286.5	514.5	2494	1411	147	176.5	158.5	136	71.5	111	15952.5	10984.5	22620	16992.5
24PHAS_NO123	4	7620862	7621289	33310.7	44145.2	1361.33	1462.2	475.167	561.817	487.633	1817.98	1765.98	277.584	313.633	782.134	818.967	488.951	519.5	29488.2	24798.8	28726	23551.4
24PHAS_NO126	4	7644540	7645454	37371	49512.6	1567.08	1696.22	515.867	659.417	578.233	2184.1	2165.37	314.85	378.883	897.877	944.433	571.81	597.95	39178.3	33153.1	38819.5	31633
24PHAS_NO128	4	7687949	7689189	128156	169766	2437	2518	1042	1437.5	2186	12312	11466.5	627.5	775	928	671.5	480	429	63653.5	58656.5	80394.5	55788
24PHAS_NO132	4	14576079	14577320	326350	362726	6642	7154	1399	3175	2564	7903	8981	1523	1627	1542	1733	840	862	62731	55316.5	81610.5	58345
24PHAS_NO133	4	14663893	14665612	134219	165422	3241.5	3299.67	536.405	984	1633	6310.12	8055.05	506.333	613.81	1182.93	538.238	795.333	444.595	13123.3	11779.1	20667.2	14951.7
24PHAS_NO134	4	14676535	14678209	176347	208305	7834	6225.17	1741.33	2745	10715	35402.5	32496.7	1385.33	1386.67	3736.17	3671.67	2526.33	2250.83	5824.83	4863.83	8635.83	6438.67
24PHAS_NO143	4	139063148	139065012	27379.5	33113	425	615	130	304	427	1996	2017	140	148	148	125	114	108	19722.5	18993.5	25557	21325.5
24PHAS_NO144	4	143547552	143548169	1965.75	2471.7	27	57	15	6	23	25	48.8	1	10	13.2	16	8.7	10	536.8	374.4	552.6	369.6
24PHAS_NO150	4	207466187	207467237	25029.5	27543.2	619.167	577.667	220.167	376.292	613.017	1081.37	1616.58	191.5	206	294.233	310.282	229.467	242.286	82906.2	76418.7	106207	79874.2
24PHAS_NO153	4	236679903	236680304	1.654	2.6742	2	1.4583	1.0729	0	0	0.6667	0.0833	1	2	2.2036	1.0303	2.8266	1.278	1988.68	1735	2298.07	2181.87
24PHAS_NO154	4	236692415	236693464	62883	76054.2	1209	1508.36	274	199	340	828	1112	91	88	427	374	259	257	61558	56698	76292	53575
24PHAS_NO155	4	236739528	236740456	32990	51253.5	670	841	233.5	290.5	323	805	1023.5	125	146	240	224	128	138.5	0	0	0	0
24PHAS_NO156	5	1179591	1179992	333.169	433.738	16.3523	16.5166	27.1264	29.05	44.7619	132.767	482.302	12.643	11.8666	16.9836	13.5168	9.2931	14.6027	1462.5	1480.15	2915.03	1783.19
24PHAS_NO157	5	1214838	1215598	462.892	577.577	31.9498	40.2387	35.0244	39.9468	71.7854	393.777	771.687	18.6573	24.4492	27.4892	38.0531	18.9972	33.5146	2217.38	2053.45	4148.43	2637.59
24PHAS_NO158	5	1215830	1216924	246.534	283.025	145.437	109.43	15.8695	22.9833	32.0471	221.922	299.285	8.5598	11.9665	137.768	153.005	140.145	181.066	3798.15	3131.65	6812.02	4076.76
24PHAS_NO159	5	1217013	1217178	9.9666	11.5668	14.8331	9.1998	0	1	0	1.3334	0	0.1667	0	12.7168	9.9	10.1001	12.1168	1.6	1.2	1.5	2.4
24PHAS_NO160	5	1220179	1220491	377.752	481.355	20.0024	22.5166	30.6763	28.8	48.1952	159.4	513.252	14.2596	13.7	15.5833	17.0833	8.9596	13.5026	1634.43	1606.38	3202.01	2012.5
24PHAS_NO161	5	1218607	1218680	8.9	9.8667	2.9	10.8334	2.2333	4.3333	3.6666	17.9666	18.1667	2.5333	6	3.9333	13.1	2.45	7.0334	62.6	42.4	105.433	73.3667
24PHAS_NO161	5	1218682	1218750	0	0.7	0	0	0	0	0	0	0	0	0	1.45	0.7	0	1.45	2	1	0.5	2
24PHAS_NO162	5	1221012	1221433	24.0498	27.9857	4.1857	16.2477	4.5429	5.9	27.6356	179.288	142	15.7833	40.3333	8.0667	13.3788	6.2667	13.7191	1237.74	1000.69	1939.56	1354.2
24PHAS_NO162	5	1221436	1221475	2	3	7	10	0	0	2	0	8	0	0	35	28	23	26	0	0	0	0
24PHAS_NO166	5	33239385	33239785	271	501	10	26	14	6	15	4	107	5	10	9	8	8	8	148	99	192	118
24PHAS_NO171	5	72191556	72192172	4	6	0	0	0	0	0	4	2	0	0	1	0	0	0	209	237	416	740
24PHAS_NO172	5	72205758	72206616	3064	3640	520	588	193	277	165	821	680	121	106	333	357	164	207	8210	7728	11830	9695
24PHAS_NO173	5	72581016	72582402	36298	41638.1	654.303	608.02	159.955	79	495.572	1992.4	1724.53	59.9455	64.1818	157.025	159.543	134.627	117.801	14593	12007.7	19107	16111.7
24PHAS_NO174	5	72584537	72585346	6560	5926	226	185	64	68	105	149	199	35	32	111.25	88.2	79	94.2	17038	13661	22293	20135
24PHAS_NO178	5	161452238	161452879	6591	8154	351	207	303	416	289	532	771	200	174	169	145	96	74	3382	3191	4261	3427
24PHAS_NO179	5	161591309	161591709	1671.91	1708.43	45.0217	42.9166	37.5024	32.8083	37.6728	144.163	129.798	13.7227	14.5001	26.5166	30.0596	23.2332	21.5725	13128.7	13213.9	21268.9	13185
24PHAS_NO180	5	161591845	161592982	95567.2	120877	2439.51	2721.5	883.035	1328.91	1557.04	6414.53	6338.22	602.539	657.8	780.959	710.809	496.216	477.815	112364	101367	146422	99940.4
24PHAS_NO181	5	161775578	161776074	1645.7	1826.86	42.6882	41.4166	31.9191	33.5583	31.0417	114.33	106.064	11.1395	11.5	22.7667	21.2596	19.6833	16.7988	7953.29	7964.9	11774.8	7960.7
24PHAS_NO183	5	161776418	161777202	14910.4	18661.1	398.784	398.334	1925.3	4265.56	2995.74	5129.17	6507.35	1472.59	1909.17	117.266	95.6999	59.8493	59.7511	11459.8	10410.4	15034.9	10017.2
24PHAS_NO184	5	161953699	161954503	15.5	15.25	0	0	66.0333	188.5	152.667	228	283.2	77.25	74	1.0911	1.5	0.8429	1.1	0	0	0	0
24PHAS_NO184	5	161954506	161955283	106.823	116.916	13.4047	8.5833	598.61	918.314	364.973	598.363	759.552	179.514	177.733	13.3929	9.9596	8.8334	13.3324	71.9524	55.1668	86.2987	64.019
24PHAS_NO185	5	162043581	162044805	10484.4	18211.7	254.605	334.667	297.719	803.058	379.108	1109.86	1201.2	316.173	301.933	78.1834	75.6764	61.0666	67.1656	35938.4	39802.9	55582	32015.7
24PHAS_NO186	5	162148761	162149161	15323.2	16741.4	324.188	274.417	45.4191	36.725	68.4228	369.996	521.715	22.0561	31.5001	71.2666	67.2263	41.4832	53.4059	10052.1	9850.62	16477.4	10373.1
24PHAS_NO187	5	162149248	162149984	183593	323241	4655.07	5865.7	725.533	1094.5	927.067	5175.25	5727.9	452.916	545.667	850.176	742.366	460.749	381.533	35277.3	31340.4	44633.2	29654
24PHAS_NO188	5	162149887	162150456	377298	528785	8524.71	9757.47	1046.6	1760.07	3076.77	14957.8	17925.9	987.072	1101.3	2379.08	2065.48	1509.4	1474.44	46239.1	40995	60822.4	44500
24PHAS_NO191	5	191902348	191902748	0	0	0	1.6667	0.3333	0	0	0	0.4	0.2	0	0.2	0	0	0	0	0	0	0
24PHAS_NO196	5	217208319	217209152	60772	72242	1090	1342	772	634	789	3521	3371	257	277	1274	1483	857	895	57450	50160	68210	56133
24PHAS_NO197	6	31980557	31980602	2	4	0	0	0	0	0	0	0	0	0.0588	0	0.0294	0.0294	0.0588	0.3761	0.2647	2.2353	0.3235
24PHAS_NO197	6	31980603	31981267	1673.91	2989.35	31.8333	11.6667	15.1707	30.1	21.5667	90.1333	74.6485	7.4	7.8	13.8333	5.7754	6.4853	4.95	1680.95	1469.74	1878.79	1154.46
24PHAS_NO198	6	31981347	31982277	31303.2	41803.1	855.036	1135.74	356.782	434.147	876.672	7860.5	6643.15	232.358	275.53	580.003	586.307	396.436	654.663	31317.1	26079.7	39310.7	28878.5
24PHAS_NO200	6	32493941	32495020	21645	31877.2	363.2	520.167	120.821	267.466	321.31	1884.62	2368.13	123.5	164.619	85.8669	105.833	42.314	65.6711	2987.35	2522.6	5837.54	4300.59
24PHAS_NO200	6	32495047	32495061	0	0	0	0	0	0	0	0	0	0	0	0	0	0	0	0	0	0	0
24PHAS_NO201	6	32514041	32514401	101465	138410	2043.67	2548.17	443.333	1126.83	1273.83	9060.67	25766.7	500.166	558.333	249.333	256.5	106.5	117.5	252.333	205.333	486.667	317
24PHAS_NO201	6	32514403	32514870	52480.7	59734	977.833	1357	199.167	482.833	3938.83	35065	39532.7	243.833	238	217.5	276.833	107	137.5	29.6667	21.6666	56.8333	48.8334
24PHAS_NO203	6	32624659	32625995	82022.7	98862.9	1509.47	1983.65	363.676	785.59	1568.89	15268.3	18253.7	359.016	418.538	269.305	264.886	134.239	140.503	370	279.75	687.222	481.806
24PHAS_NO204	6	32786296	32787301	5679	7329	139	228	18	35	69	193	214	27	40	68	70	32	36	8	0	8	6
24PHAS_NO205	6	32900878	32901710	44931	55947	1664	1553	396	521	1346	11988	5718	297	284	650	649	491	358	780	602	680	823
24PHAS_NO206	6	33411521	33412810	68035.6	76688.3	1307.46	1500.19	374.082	683.263	1436	5724.3	7131.21	407.081	431.607	339.249	277.679	221.717	223.069	58002.6	51187.7	57213.9	57504.8
24PHAS_NO207	6	33783813	33784334	3039.33	3779.96	269.983	246.684	98.4507	149.537	381.848	1825.11	1441.84	72.3716	82.4483	208.245	210.496	136.29	137.326	4635.96	3704.28	5944.38	5035.32
24PHAS_NO208	6	33784314	33784738	0	0.4128	0.1967	0.3755	0.0496	0	0	4.2005	2.6667	1.0729	0.0526	0.5225	0.1259	0.1162	0.4995	13203.2	13780.6	19936	14060.5
24PHAS_NO209	6	33787468	33788277	9014.32	9673.13	276.402	289.592	89.2816	134.449	539.529	2724.04	2247.39	96.396	80.1904	149.244	164.99	109.589	121.439	9841.15	9008.45	12375.4	9688.49
24PHAS_NO210	6	33902269	33903606	46542.9	57137.5	1768.75	2121.26	627.698	750.762	2266.87	25236.5	14716.4	360.52	373.295	496.054	550.962	363.037	367.006	67571.2	65605.7	91469.2	66904.4
24PHAS_NO211	6	33914352	33914802	3384.33	3953.33	285.417	263.834	105.5	139.167	801	3828	2859.17	93.1662	73.8335	179.167	162	115.916	124.583	10873.6	8212.8	12304.9	10963.7
24PHAS_NO212	6	33923781	33924230	13789.2	16740.8	354.5	379	101	191.5	279	1274.33	1250	134.5	126.5	111.5	86.3333	71.5	59.5	12.5	5.9242	5.8334	6.6667
24PHAS_NO212	6	33924234	33924639	3527.1	3685.87	70.8333	58	13	39	33	74.1333	102.167	30.3333	19	22.5333	19.2	25.5	22.5	0	0	0	0
24PHAS_NO213	6	65713376	65714807	34830	33243	476	538	74.5	204	300	1378	1029	66	88	42	54	41	31	4104	2982.5	3803	3423.5
24PHAS_NO214	6	65954645	65955979	66243.7	90897.7	1355	1663	351.5	330	1070.5	4054.85	3696	238	245	468	464	324.2	371	1461	1287	1917.67	1549
24PHAS_NO215	6	66093496	66094332	3247	4513	67	112	21	6	34	111	226	9	6	28	22	9	5	26112.5	24115.5	27761	23580.5
24PHAS_NO216	6	66663565	66663989	941.833	1089.83	17.6667	21.5	3	1.5	5	83.5	83.6667	0	0	2.1667	4	0.5	2.5	2780.83	2616.33	2775.5	2449.33
24PHAS_NO217	6	66672562	66674139	19118.2	21928.6	278.067	355.5	96	148	547	2803	3301.67	99	109.077	138.5	145.037	79.5256	103.026	58833.1	61089.5	109859	67923.5
24PHAS_NO218	6	66710202	66711106	15062.7	19624.3	287.167	390.5	75.5	49.5	423	2669.5	3565.67	40.5	28	127.5	129.5	79.5	115.5	661.667	428.167	985.5	917.667
24PHAS_NO219	6	66713863	66714744	71185.3	96602.3	1884.67	2195.5	398	228	1484	10733	11534.2	113	132	393.667	388.5	196	188	13988.3	11854.3	12749	13322.3
24PHAS_NO229	6	126237504	126238072	2052.56	3212.23	32.9441	52.5218	5.4799	5.981	9.6806	17.2164	26.9747	2.246	3.5556	3.7903	2.8574	1.2838	1.3323	0.3485	0	0	0
24PHAS_NO236	7	18695282	18696164	24080.2	32860.8	1033.17	1045	186.5	207.5	955	6637.5	5447	127	133.667	175.667	235	85	136	10535.3	8867	15557.7	10902.3
24PHAS_NO237	7	18697274	18698594	32752.5	36340.6	916.5	1087	87.5	83.5	894	4865.5	4054	107	115	85	188	37.0556	118	14340	12647	21983	14338
24PHAS_NO240	7	94675065	94675513	0	0.0556	0.0833	1.0607	0.7078	0.3558	0.3303	0.2105	1.8753	0.1112	0.3427	1.4871	2.0237	1.4228	1.1153	0.3438	0.164	0.1	0.1538
24PHAS_NO242	7	111103053	111103477	0.1818	0.0556	0.0833	1.0607	0.6309	0.375	0.3098	0.2105	0.871	0.1112	0.3427	1.95	1.3828	2.0945	1.482	0.5256	0.2095	0.1	0.2222
24PHAS_NO245	8	3870494	3871615	2762.84	3307.07	77.7193	77.1316	37.2193	46	81.7778	236	283.067	5	18	80.6114	58.9649	50.586	66.3324	191.462	192.833	250.908	202.433
24PHAS_NO246	8	3888452	3889332	30846.8	33576.2	1467.53	1379.33	561.394	541.742	2110.39	9609.94	6958.36	205.114	194.827	358.942	486.531	404.752	409.4	6550	6025.69	7787.52	6485.14
24PHAS_NO250	8	73307045	73308093	285932	311004	5718.05	7302.99	1358.52	2613.16	2744.34	14716	17111.7	1273.28	1431.15	1691.46	1638.24	969.825	1012.72	54311	45216.8	65688.1	49259.1
24PHAS_NO251	8	73308076	73308476	65.1847	98.825	4	0.5	0	0.375	0	12.4	0.2	0.0667	0	2.3819	1.1302	1.5558	1.2953	224.872	155.461	159.034	141.797
24PHAS_NO256	8	136345206	136345606	0	0.0556	0.0833	0.644	2.2555	1.6336	0.1538	0.2105	0.873	0.1112	0.1853	2.2877	1.7678	2.228	1.2435	0.5256	0.164	1.2818	0.376
24PHAS_NO257	8	136576440	136577369	26643	27208	345	436	88	236	237	759	847	106	129	194	134	70	64	18077	12772	14007	16639
24PHAS_NO258	8	136707623	136708911	182860	239587	3821.44	4762.33	1054.11	2349.73	22605.5	198483	117446	1087.81	1263.73	1437.53	1482.93	723.812	851.9	64183.9	54889.7	49796.5	49053.1
24PHAS_NO259	8	161620208	161620680	455.5	510.5	210	131	88.5	69	109.5	499	859	49	54	171	221	196.5	226.5	169.5	93.5	166.5	140.5
24PHAS_NO262	9	12172811	12173560	17020.8	22540.5	458.459	592.167	140.976	149.978	297.627	976.676	879.876	83.9921	63.3529	251.068	204.608	167.892	170.243	9520.61	9185.92	13499.7	10485.6
24PHAS_NO264	9	21553368	21554030	101	132	6	0	2	6	9	43	23	8	0	3	14	8.0244	5	292	194	200	277
24PHAS_NO267	9	24311706	24312947	266200	326435	3909	4416.5	1040.5	725.5	2202	2599	5402	404	416	837	947	637	704.5	1090	783.5	1135.5	907.5
24PHAS_NO268	9	24403771	24404842	7539	8605	160	110.5	124.5	457	689	4603	5340	347	472	64	53	42	33.5	16995.5	14709	22518.5	14398.5
24PHAS_NO269	9	24406884	24407476	115.5	103.5	3	0	1	0	13.5	25.5	63	3	0	1.5	2	1.8333	3	5	1	0	5
24PHAS_NO270	9	24935497	24936569	15879	24157	976	912	313	348	441	1506	1578	231	264	785	790	537	655	44360	42757	63686	41677
24PHAS_NO271	9	25996330	25997906	139422	177624	2143	2548	777	1528	5733	41145	33105	830.2	969	247	307	171	187	49312	40615	71953	56039
24PHAS_NO272	9	26407940	26408652	70	133	6	5	0	0	6	0	14	2	0	3	0	1.02	2	611	502	932	569
24PHAS_NO273	9	26435046	26435637	220.696	259.231	21.1548	10.1563	12.2223	35.8232	38.0669	261.732	339.611	9.3136	19.2211	5.6808	19.5747	14.6652	15.2548	784.118	667.178	994.31	761.261
24PHAS_NO282	9	100359772	100360270	7985.35	7211.76	301	245	33	39	98	204.333	235	67	124	242.333	75	80	66	11120.7	9876	16657.6	13799.3
24PHAS_NO283	9	100417594	100418546	84132.6	118151	4553	3364	2706	3596	1447	5153	5636.67	635	741.5	5111	8487.33	6718	6166.5	5318	5254.83	8457.67	5896.5
24PHAS_NO285	9	153304065	153305527	570.632	781.167	199.352	183.728	73.5726	69.0535	65.9165	182.005	184.02	39.5135	41.6876	90.2394	108.832	57.8629	72.93	10354.2	9588.35	15467.8	9838.33
24PHAS_NO286	10	1373732	1374854	11741.3	15877	241	330.5	10	10.5	131	64	362	17.5	17	38	25.5	49.5	17.5	5524.56	5964.91	8738.17	6756.34
24PHAS_NO287	10	1373133	1373797	77.227	129.476	0	5	0	0	2.1	0	2.15	0	0	1.0256	0	1	0	100.895	107.192	163.818	130.571
24PHAS_NO288	10	1367594	1368476	8032	10246	470	430.5	101	121.5	130	769	747	54.5	37	207	169.5	134.5	141.5	6996	6396.5	9521.5	7844.5
24PHAS_NO291	10	71846868	71847773	92262.6	106949	2882.15	2823.31	932.192	1289.49	1532.08	4819.85	4903.51	584.59	668.097	1133.9	1137.59	599.194	731.653	126685	120137	170008	117427
24PHAS_NO292	10	74428305	74429329	504	487	32	33	97	72.5	438	2915	2271.5	64	74	106.5	217	117	119	377	264.5	232	316.5
24PHAS_NO293	10	74515066	74516210	67962	91994	3221	2983	1055	903.5	1850	6449	7648.5	562	479	1352.5	1409	998	962	35184	29790.5	40106	35349
24PHAS_NO294	10	74775098	74776289	15411	27594	637.5	764	209.5	481	712	4612	7039.5	109.5	177	587.5	317.5	322	296.5	100328	66436.5	91709	62468.5
24PHAS_NO295	10	74776345	74776745	8	23.0417	2	0	0.0208	0	0.0625	4	0.0417	1	0.0417	0.0208	0.0625	0.0421	1.1463	9	1	2	4
24PHAS_NO296	10	74786614	74787565	258480	373362	33531.1	21230.2	5847.78	7369.5	8661.89	9828.83	35395.1	4822.08	4747.5	19295.2	24181.5	14280.3	13590.2	21685.2	18529.6	27233.8	21553.3
24PHAS_NO297	10	74787645	74788117	45.5	52.5	0	0	1	0	3	4	0	2	0	4.5	2	3	2	65	36	24.5	38.5
24PHAS_NO298	10	74790648	74791840	229435	264424	14928.8	14684.2	2884.93	4591.82	7398.63	44053.1	35241.6	2574.08	2630.42	6067.35	6446.38	3960.43	3721.65	44742.7	37438.9	37541.9	35268.3
24PHAS_NO307	10	146582077	146583174	15814	18862.4	243.037	297.708	160.227	199.5	246.333	950.5	921.25	131.125	145	101.19	93.5135	113.047	109.875	7269.36	6515.23	12527.3	9633.95
Total 24-nt phasiRNA reads number of individual library				7.1823e+06	9.11154e+06	223132	223876	59297.9	87726.8	199214	1.01263e+06	977782	42828	46362.4	91675.2	98520.5	64072.4	65719.3	3.28908e+06	2.98402e+06	4.21151e+06	3.12682e+06
II. Total 24-nt phasiRNAs from 176 24-PHAS loci are highly abundant in both 1.5 and 2.0 mm fertile heterozygous anthers, but abundance is reduced by >99% in dcl5-1, dcl5-2, and dcl5-4, and by >90% in dcl5-3 anthers.
		1.5 mm				2.0 mm
Temperature condition	Genotype	Rep 1	Rep 2	Average	s.e.m	Rep 1	Rep2	Average	s.e.m
Restricitive	dcl5-1//Dcl5	7.1823e+06	NA	7.1823e+06	NA	9.11154e+06	NA	9.11154e+06	NA
Restricitive	dcl5-1	223132	NA	223132	NA	223876	NA	223876	NA
Restricitive	dcl5-2	59297.9	NA	59297.9	NA	87726.8	NA	87726.8	NA
Restricitive	dcl5-3	199214	NA	199214	NA	1.01263e+06	977782	995206	17423.8
Restricitive	dcl5-4	42828	NA	42828	NA	46362.4	NA	46362.4	NA
Permissive	dcl5-1	91675.2	NA	91675.2	NA	98520.5	NA	98520.5	NA
Restricitive	dcl5-1	64072.4	NA	64072.4	NA	65719.3	NA	65719.3	NA
Permissive	W23	NA	NA	NA	NA	3.28908e+06	2.98402e+06	3.13655e+06	152532
Restricitive	W23	NA	NA	NA	NA	4.21151e+06	3.12682e+06	3.66916e+06	542340

## Sheet: Fig.4A,B,C
Greenhouses with differing temperature regimes: 28°/22° C, 26°/20° C, or 23°/20° C (day/night).
I. Measurement (° C) of temperature every two hours in greenhouse with temperature regime 28°/22° C (day/night).
Date/Time	00:00:00	02:00:00	04:00:00	06:00:00	08:00:00	10:00:00	12:00:00	14:00:00	16:00:00	18:00:00	20:00:00	22:00:00
2016-09-01	21.1111	20.5556	21.2778	22.1667	27.3889	26.4444	26.5556	26.8333	26.2778	26.6667	21.9444	20.7778
2016-09-02	20.7222	20.7778	20.3333	21.4444	26.8889	26.9444	27.1111	27.2778	26.3889	26.0556	21.4444	20.8333
2016-09-03	21.2222	21.2222	20.8889	22.0556	27.2778	27.6667	27.1111	27.1111	26.3333	26.5556	21.5	21.5556
2016-09-04	21.5556	21.3333	21	21.7778	27.3889	27.4444	27.5556	27.4444	27.7778	25.3889	21.9444	21.7222
2016-09-05	21.7222	22	22	22.8333	27.6667	28.2222	28.1111	28.1111	28	26.7778	25.2222	24.4444
2016-09-06	24.2222	23.8333	23.7778	24	28.1667	28.5	28.3889	28.5	28.7222	27	25.7222	25
2016-09-07	24.5556	24.6111	24.9444	25.1111	27.8889	28.1667	27.5	27.5	27.5	25.5556	25.3333	25.2778
2016-09-08	24.7778	24.7222	26	24.7778	26.9444	27.2222	27.1667	26.8889	27.2778	25.5	22.2222	21.8333
2016-09-09	21.8889	21.8889	21.7778	22.5	27.6667	27.6667	27.7778	28.1111	28	26.3889	24.0556	22.7222
2016-09-10	21.7778	21.4444	20.6111	22.8333	27.4444	27.1111	27.2778	26.7222	26.8333	25.6667	21.0556	21.1667
2016-09-11	20.6111	20.2222	20.2778	22.0556	27.1111	26.5556	26.7222	27.5	27	25.7222	20	21.3889
2016-09-12	21.0556	20.3333	20.1667	21.8333	27.8333	27.2222	27.2222	27.1667	27.5	26.3889	21.5556	21.4444
2016-09-13	21.2222	21.6667	21.3889	22.1111	27.5	27.8333	27.7778	27.7778	27.7778	25.6111	23.2778	22.7778
2016-09-14	22.2222	21.6667	21.0556	22.8333	27.7222	27.8889	27.6111	27.6111	26.6111	25.8333	22.5	21.8889
2016-09-15	21.8333	21.5556	21.3333	22.7222	24.8889	28	27.7778	27.5	27.6111	25.6667	22.6111	21.5556
2016-09-16	21.5	21.3333	21.1667	22.6667	27.4444	27.2222	26.8333	27.6667	27.4444	25.9444	22.4444	21.1667
2016-09-17	21.1111	21.5	21.7778	22.4444	27.3889	27.5	27.5556	27.5556	27.6111	26.0556	21.5556	20.8889
2016-09-18	21.1667	21.7222	21.2778	21.8889	27.5556	27	27.2222	27.4444	27.1667	26.2222	20.1667	20.7778
2016-09-19	21.2778	21	20.7778	22.2222	27.5556	27.5	27.5556	27.5	27.8889	25.2778	21.7778	21.8333
2016-09-20	21.8333	22	21.8889	22.7222	27.8889	27.8333	28.1111	28.0556	28.3889	25.8333	23.6111	22.8889
2016-09-21	22.0556	21.7778	21.7222	22.9444	27.7778	27.6111	27.6111	27.3889	26.5	25.0556	22.3889	21.8889
2016-09-22	21.3889	21.0556	21.2778	22.8333	26.8889	27.9444	27.5556	27.6111	27.1111	25.0556	22.3889	22
2016-09-23	21.7778	21.2778	21.2222	22.3333	25.7222	27.9444	27.7778	27.7778	27.7778	25.5	22.2778	21.7222
2016-09-24	21.7778	21.8889	22.3889	23.1667	27.6111	27.8889	27.8333	27.5556	27.8889	25.5556	22.9444	22.2778
2016-09-25	21.9444	21.8333	21.8333	22.8889	28	27.8333	27.8333	27.6667	27.8889	25.4444	21.9444	19.9444
2016-09-26	21.5556	20.7778	20.3889	22.2778	27	26.5	26.8889	27.1111	28.1111	24.5556	21.5556	21.2778
2016-09-27	20.4444	20.2778	20.1667	21	26.9444	26.8333	26.2778	26.9444	26.3889	25.2778	21.5556	21.1667
2016-09-28	20.5556	20.1667	19.8889	21.0556	26.3333	26.2778	26.2778	26.4444	26.3889	23.7222	21.8333	21.1111
2016-09-29	20.5	20.2778	20.1667	21.2778	23	27.5	26.1667	26.7222	27.1111	25.3333	21.3889	21.7778
2016-09-30	21.4444	21.0556	20.6111	22.1111	27.7778	27.5	27.1111	27.2778	27.2778	25.3889	21.3889	21.5556
2016-10-01	21.2778	20.8889	20.6667	22.6667	27.8889	26.9444	27	27.1111	27.4444	25.8333	21.4444	21.1667
2016-10-02	20.2778	20.2222	20.1667	21.8333	28	27.3889	26.5556	26.8889	27.5	25.1111	21.1667	21.2778
2016-10-03	21.5556	21.2222	20.9444	22.1111	27.4444	27.1667	27.6667	26.7222	26.3889	25.3889	21.1667	21.3889
2016-10-04	20.7222	20.2222	20.2222	21.6111	27.3889	27.4444	27.7778	27.5556	26.6111	25.3333	21.0556	21.1667
2016-10-05	21.5556	21.8333	21.6667	22.1667	27.5556	27.6111	27.6111	27.4444	26.2222	24.9444	22.4444	22.4444
2016-10-06	21.5	21.0556	21	22.2778	24.8889	27.6111	27.7222	27.8333	27.5556	25.0556	22.1111	20.8889
2016-10-07	21.2778	21.6111	20.7778	21.1111	27.6111	27.0556	27.7778	26.1111	25.4444	25.0556	21.3889	20.1111
2016-10-08	19.8889	19.5556	19.2222	19.6111	27.6667	26.5556	27.7778	27.7778	27.5	24.9444	21.6667	20.8889
2016-10-09	20.1667	19.8889	19.7778	20.3889	27.8889	27.8889	26.3333	26.6111	26.3333	25.1111	21.5	21.1111
2016-10-10	20.4444	20.1667	20	21.2778	27.3333	27	26.5	26.5	27.7778	25.3333	21.6667	21.1111
2016-10-11	20.3889	20.1667	20.1111	21.5	27	27.2222	27.3889	27.1667	26	25.3889	22.2222	20.8889
2016-10-12	20.8333	20.8889	20.6111	22.7222	27.0556	26.2778	26.2778	26.2778	25.3889	24.0556	21.3889	20.7778
2016-10-13	20.8333	20.8333	20.8333	20.8333	20.8333	20.8333	20.8333	26	26.1667	24.9444	21.1667	20.5
2016-10-14	20.2222	20.0556	20.0556	21.1111	27.4444	27.4444	26.7778	26.5	27.2222	25.2222	21.5556	21.1111
2016-10-15	20.5556	20.3333	20.5556	23.3889	27.7222	27	28.1667	27.7222	27.0556	25.1111	22.3889	21.7222
2016-10-16	21.4444	21.1111	21.5	23.1111	27.8333	28	27.8333	27.8889	27.5	25.7778	22.2222	21.7778
2016-10-17	21.7222	21.7778	21.3889	23.2778	28.1111	28	27.9444	27.8889	27.6111	25.6111	21.9444	21.7778
2016-10-18	21.7778	21.8333	21.8333	23.2778	27.6667	27.8889	27.8333	27.2778	27.5556	25.7778	21.5	20
2016-10-19	21.5556	20.8889	20.7222	23.3333	27.2222	27.6667	26.6111	26.3333	25.1667	23.4444	20.5	20.3333
2016-10-20	20.3333	20.2222	20.2778	23.2778	25.2778	26.7778	25.3889	26.0556	26.7778	25.1667	21.2778	20.7778
2016-10-21	20.5556	20.4444	20.3889	22.2222	27.5556	25.6667	26.1667	25.4444	26.5	25.6667	20.9444	20.7778
2016-10-22	20.5556	20.3889	20.2778	22	27.7778	26.8889	27.9444	27.8889	25.7778	25.1667	21.6111	20.5556
2016-10-23	20.3889	20.3889	20.4444	22.6667	27.5556	26.8889	27.7778	27.5	26.8333	24.9444	21.4444	20.8333
2016-10-24	20.3333	20.2778	20.4444	23.1667	27.3333	26.0556	25.8889	26.5556	26.9444	24.2222	21.0556	20.5
2016-10-25	20.3889	20.3889	20.3889	22.9444	27.3333	26.3889	26.7778	26.8333	27.5	25.3333	21.6667	20.5
2016-10-26	20.2778	20.3889	20.5	23.1111	27.6111	26.5556	27.0556	27.1667	26.3333	24.6667	21.5556	21.5556
2016-10-27	20.3889	20.3889	20.5556	23.5556	27.2778	26.8889	25.9444	25.7222	26.8889	23.7778	21.2778	20.2778
2016-10-28	20.1667	20.1667	20.1667	22.3889	24.3889	26.1667	27.2222	27.7222	27.4444	25.3333	22.1111	21.6111
2016-10-29	21.2778	21.1667	21	23.3889	27.6111	27.1667	27.8333	27.7778	27.1667	24.6667	21.7778	20.2778
2016-10-30	21	20.8333	20.5556	23.3333	26.4444	26.6111	26.5	26.7222	26.8333	24.5	21.1111	20.4444
2016-10-31	20.3889	20.3889	20.5556	23.3889	27.7222	26.3889	26.8889	27.2778	27.1111	25.0556	22.0556	21.2778
Average	21.2277	21.0783	21	22.4253	27.1002	27.1348	27.1157	27.1976	27.0674	25.3597	21.9344	21.418
s.e.m	0.124024	0.128249	0.1441	0.125311	0.161647	0.132388	0.136116	0.0820114	0.0960923	0.0902824	0.137895	0.134158
II. Measurement (° C) of temperature every two hours in greenhouse with temperature regime 26°/20° C (day/night).
Date/Time	00:00:00	02:00:00	04:00:00	06:00:00	08:00:00	10:00:00	12:00:00	14:00:00	16:00:00	18:00:00	20:00:00	22:00:00
2016-09-01	19.1111	19	17.8333	19.0556	19.4444	26.3889	26.7222	26.1667	26.1111	25.5	21.2222	18.2778
2016-09-02	18	17.3333	17.5	20.1111	19.3889	26.3333	26.8889	26.8333	26.1667	25	19.9444	17.3333
2016-09-03	16.9444	16.6111	16.5556	20.1667	19.7222	26.5	27.1667	26.6667	27.3333	25.9444	20.2778	17.7778
2016-09-04	17	16.3889	16.9444	18.3889	19.7778	26.5556	28.0556	26.8333	25.9444	26.3333	22.2778	18.6111
2016-09-05	18.2778	17.8333	17.3889	19.7222	20.1667	26.6667	27.8333	27.9444	28.5556	26.8889	22.5	21.2778
2016-09-06	19.8889	19.7222	19.9444	21.1111	21.6667	27.1667	26.9444	28.5	27.8333	25.5	22.4444	21.3889
2016-09-07	21.1111	20.0556	20.2222	21.5556	21.5	26.6667	27.7778	27.3333	27.2778	26.0556	22.6111	21.4444
2016-09-10	20.0556	19.2778	18.9444	18.8889	18.8333	26	24.8889	26.8889	26.5556	24.6111	20.4444	16.7778
2016-09-11	16.1667	16.8333	17.3333	19.3889	19.5	26.5556	26.7222	27	26.7222	24.3889	19.8333	17.1111
2016-09-12	16.5556	16.1111	18.2778	20	18.9444	26.5556	27.2222	27.3889	27.1667	25.1667	19.8333	18.3333
2016-09-13	17.2222	16.6667	16.5556	18.6111	19.6667	26.9444	27.0556	27.3889	26.0556	26.7222	22.6667	19.2222
2016-09-14	18.8889	18.7778	18.5	18.6667	19.3889	26.5	26.9444	26.8333	26.9444	26.7222	22	19
2016-09-15	18.7222	17.8333	17.3333	18.6111	19.9444	26.2778	27.3333	26.2222	26.6111	24.3889	20.7222	19.3333
2016-09-16	18.6111	17.9444	18.5556	19.6667	19.5556	24.7778	23.3889	24.3333	22.2222	21.8889	20.3333	19.1667
2016-09-17	18.2778	18.9444	19.0556	19.5556	19.1111	26.1667	26.8333	26.9444	26.4444	25.5556	20.3333	17.7778
2016-09-18	17.5	17.6667	16.9444	18.8889	19.4444	26.3333	25.1667	26.6111	26.4444	25.2222	19.5556	17.1111
2016-09-19	16.3333	16.7222	16.7778	19.0556	19.7778	25.8889	26.9444	27	26.8333	26.6667	21.3889	18.2778
2016-09-20	17.3889	16.8889	18.1111	19.6667	20.1667	26.4444	26.8889	28.3889	29.1111	25.7222	21.7222	19.6667
2016-09-21	18.7778	19	18	19.5	19.6667	26.3333	27.3889	26.7778	26.8889	26.3333	22.1111	18.6667
2016-09-22	17.9444	17.4444	17.5	19.7778	19.8889	26.4444	27.6111	27.1111	26.0556	26.1667	22.5556	18.9444
2016-09-23	18.6667	17.6667	18.6667	19.8333	19.1667	26.5556	28.0556	26.9444	26.4444	26.4444	22.7222	18.9444
2016-09-24	18.4444	18.3333	18.1667	19.6667	19.6111	26.2778	26.8333	26.8333	26.8889	26.4444	22.7222	19.8333
2016-09-25	18.8333	18.8333	18.1111	19.7778	19.9444	26.6667	27.7222	26.5	27.0556	26.6111	21.9444	19.2222
2016-09-26	18.5	17.3333	17.1667	19.4444	19.2222	26.1667	26.9444	26.9444	26.5556	22.5556	19.5556	17
2016-09-27	16.9444	16.7778	17	19.7778	18.5556	26.3889	26.7778	26.9444	26.7222	23.2778	19.5556	17.1667
2016-09-28	16.3333	16.3333	16.2778	17.7778	19.4444	26.1111	26.4444	26.6111	25.6111	22.7222	19.8333	17.1111
2016-09-29	16.3889	16	16.7222	20.1111	19.3889	23.9444	21.6667	26.6111	25.9444	24.8889	24.5556	23.0556
2016-09-30	17.1111	16.8333	17.2222	20.2222	25.4444	25.9444	25.6111	26.4444	26.2778	25.7222	24.5556	22.4444
2016-10-01	17.2222	17.7222	17.5	21.0556	25.8889	25.6667	26.2222	26.6667	26.5	25.3333	24.7222	23.5556
2016-10-02	17.3889	16.6667	16.6667	20.6111	25.3333	25.5556	26.9444	26.2778	26.6667	25.9444	24.7222	23.0556
2016-10-03	17.2222	16.7222	16.6667	21.0556	25.8889	26.5	26.8889	27	27.2778	26.4444	25	22.6111
2016-10-04	17.7778	17.7778	17.5556	20.8333	25.5	26.7222	27.1667	27.6667	27.0556	26.4444	25.2222	23.6111
2016-10-05	17.7222	17	16.5	20.1111	25.6111	25.8889	27	25.9444	26.8889	26.8889	25.8333	23.2778
2016-10-06	19.0556	18.3889	18.7222	21.3333	26	27.0556	26.5556	26.7778	26.8889	26.7222	25.4444	23.4444
2016-10-08	21.2222	20.0556	19.6667	25.4444	28	31.5556	25.3889	27.0556	26.4444	21.8889	20.6667	21.4444
2016-10-09	16.4444	16.2222	16.3889	19.1111	24.1667	26.3333	26.5556	26.6111	26.8333	25.0556	24.2778	22.7222
2016-10-10	17.1667	16.6667	16.1667	19.2778	24	26.7222	26.9444	26.5	26.6667	24.1111	24.1667	22.4444
2016-10-11	17.5556	16.5556	16.5	19.7222	24	26.6111	26.9444	26.9444	26.7222	25.1667	24.3333	23.1111
2016-10-12	18	17.2778	17.2222	21	25.8889	24.8333	25.5556	26.8333	26.7778	24.6667	24.3333	22.6111
2016-10-13	17.9444	17.6667	17.4444	19.8333	23.9444	25.2222	26.3333	26.4444	26.6111	25	23.8889	22.4444
2016-10-14	17.6111	16.8889	17	19.6667	24.2778	24.8333	25.3889	26.7778	26.7778	23.2778	22.6667	19.5
2016-10-15	19.2778	18.9444	19.0556	21.7222	22.6667	25.8333	27.0556	26.9444	26.7778	26.6111	25.3889	24.3333
2016-10-16	18.7778	18.8889	19.1667	21.5556	24.9444	26.8333	28.1667	27.6111	25.8889	26.8333	26.2778	24.2222
2016-10-17	18.7778	18.0556	19.7778	22.2222	25.2778	26.9444	27.7778	27.7778	27.2778	26.6667	26.2778	24.2222
2016-10-18	18.9444	18.8889	18.8889	21.8333	25.4444	26.8889	26.7222	26.8333	26.9444	26.7778	26	24.1667
2016-10-19	17.7222	17	17	21.1111	25.7222	25.2222	24.7778	24.8889	24.4444	24.1667	24.6667	24.2222
2016-10-20	18.0556	17.4444	17.9444	21.0556	25.3333	24.5556	26.2778	26.7778	26.2778	23.0556	21.9444	19.3333
2016-10-21	18.4444	18.1111	18.1667	20.5556	23.4444	26.7778	26.9444	26.6667	26.6111	24.5556	24.3333	23.8333
2016-10-22	19	18.1667	18.0556	20.2778	24.3889	26.7778	27	26.9444	27	25.6111	24.1667	23
2016-10-23	18.2778	17.5556	17.7778	21	25.0556	26.5556	26.7222	26.8889	26.8333	26.1111	24.5556	24.3333
2016-10-24	18.4444	17.8889	17.6111	21	24.8889	26.4444	27.0556	27.0556	26.7222	25.5	24.3333	24
2016-10-25	18.1667	18.7778	18.6667	20.7778	24.8889	25.6667	26.5556	26.6667	26.7778	25.3333	24.4444	23.3333
2016-10-26	18.4444	17.7222	18	20.7222	24.5556	25.8889	26.6667	25.6111	25.6111	25.0556	24.5	23.8889
2016-10-27	18.6667	18.5556	18.1111	21.3333	25.2222	24.4444	25.3333	25.8889	26.5556	23.1111	21.7778	18.8333
2016-10-28	18.6111	18.2778	18.1111	20.3333	20.5556	26.2222	26.8333	26.7222	26.8333	26.8889	25.1667	24.3333
2016-10-29	18.6667	18.8333	18.9444	21.5	25.0556	26.3889	26.7222	28	27.3333	26.1111	24.7778	24.2778
2016-10-30	18.3889	17.9444	19.1667	21.4444	24.9444	26.7778	26.9444	26.1667	25.5556	25.5556	24.6111	24
2016-10-31	18.2222	17.5	18.6667	21.1111	25.3889	24.5556	27	26.9444	26.6667	26.1667	24.8333	24.2778
Average	18.1245	17.7471	17.84	20.2692	22.4588	26.2385	26.6255	26.8084	26.6034	25.3534	22.9923	21.0814
s.e.m	0.137155	0.130768	0.129616	0.155743	0.364078	0.130966	0.14103	0.0885489	0.115409	0.170344	0.261586	0.338057
III. Measurement (° C) of temperature every two hours in greenhouse with temperature regime 23°/20° C (day/night).
Date/Time	00:00:00	02:00:00	04:00:00	06:00:00	08:00:00	10:00:00	12:00:00	14:00:00	16:00:00	18:00:00	20:00:00	22:00:00
2016-09-01	22.2222	20.9444	19.7222	22.1667	22.3889	23.4444	20.9444	20.6667	20.9444	20.9444	22.9444	21.1667
2016-09-02	20	18.5	18.6111	22.1667	22.3889	23.3333	21.8333	21.5556	21.0556	20.8333	22.7222	21
2016-09-03	19.4444	18.6667	18.6111	22.0556	22.2222	23	20.7222	20.7222	21.3333	20.7222	23.6111	21.5
2016-09-04	19.8889	18.8333	18.7778	22.1667	22.4444	21.8333	20.6667	21.2222	21.5	21.0556	20.8333	21.6667
2016-09-05	19.8889	18.8333	18.7778	22.1667	22.4444	21.8333	20.6667	21.2222	21.5	21.0556	20.8333	21.6667
2016-09-06	20.1667	20.1111	19.8333	21.6111	20.4444	20.8889	21.8889	23.3889	22.5	21.1111	20.6667	20.4444
2016-09-07	20.1111	19.5	19.8889	21.2778	20.6111	20.5	22.4444	22	22.1667	21.1111	20.6667	20.5556
2016-09-10	20.3333	20	20.1111	21.3333	21.1667	20.8333	23.3333	23.6111	22.6111	22.5	22.1667	21.5556
2016-09-11	20.9444	20.6667	21.1111	22.1667	22.2222	20.9444	21.0556	20.7778	21.5556	20.7222	20.5556	20.1667
2016-09-12	18.4444	18.6111	18.6667	22.1111	22.1111	22.1111	23.1667	22.2222	20.5556	23.6667	22.7778	20.2778
2016-09-13	18.8333	18.4444	19.5556	22.1111	22.1667	21.7778	20.9444	21.1111	20.8333	20.8333	23.7222	21.1667
2016-09-14	19.9444	18.8889	18.7778	22.3333	22.2778	22.1667	20.9444	21.6111	20.7778	20.7222	20.6111	19.9444
2016-09-15	19.8333	20.6667	19.7778	23.2222	21.3333	22.3889	21.2778	21.2222	20.6667	21.0556	20.5556	19.7778
2016-09-16	19.6111	21.1111	21.6111	22.9444	23.6667	20.2778	21.5556	20.7778	20.6111	20.5556	23.3333	22.5556
2016-09-17	21.7778	21.2222	21.0556	21.5556	23.3333	23.5556	23.6111	23.3889	23.3889	22.5556	22.8333	22.2222
2016-09-18	21.2778	20.8889	21.1667	22.6667	22.8889	24.6111	20.6667	20.9444	20.6111	20.8333	23.8889	21.5
2016-09-19	20.8333	20.1667	19.5556	22.3889	20.1667	21.6667	20.3333	20.8333	20.7778	20.9444	23.1111	20.6111
2016-09-20	18.9444	18.8889	19.1111	22.3889	22.9444	21.4444	20.6667	20.9444	20.8889	20.8333	20.5556	22.5
2016-09-21	20.9444	21.1111	21.3889	21.0556	24	20.7778	21.1667	21.1111	22.4444	21.1667	20.6111	20.0556
2016-09-22	19.7778	19.6667	20.9444	21.2222	21.7778	20.2778	20.8333	20.8333	20.6111	20.8333	20.7222	20.7778
2016-09-23	19.7778	19.6667	20.9444	21.2222	21.7778	20.2778	20.8333	20.8333	20.6111	20.8333	20.7222	20.7778
2016-09-24	21.1667	21.6111	21.0556	23.2778	21.3333	20.1667	21.1667	20.6667	20.6111	20.5556	20.5	20
2016-09-25	19.5	20.6111	21.8333	23.1667	22	20.2778	21.1111	20.6111	20.8333	20.8889	20.6111	20
2016-09-26	19.7778	21.2222	22.0556	21.0556	22.0556	20.5	21.2778	20.7778	21	21.0556	20.3889	19.9444
2016-09-27	19.8889	18.4444	18.6667	22.1667	22	22.3333	23.2778	21.8333	23.1667	20.3333	22.2222	20
2016-09-28	18.3333	18.8889	18.9444	22	22.1111	22.3889	21.6111	20.8889	21.0556	20.8889	22.2778	20.3333
2016-09-29	19.1111	18.3889	18.3889	22.3889	22.3333	22.1111	22.3333	23.2778	23.2778	22.1667	22.1111	19.4444
2016-09-30	18	17.5	18.2222	21.8333	22.3889	22.3333	22.3333	22.2222	24.1111	22.7778	22	20.2222
2016-10-01	19.0556	18.6667	18.7222	21.8889	22.6667	22.6111	22.0556	21.6111	23.0556	22.7778	21.6111	19.5556
2016-10-02	20.0556	18.5	18.8889	21.3333	23.2222	22.3333	20.8889	21.1111	23.5	24	22.8333	21.7778
2016-10-03	19.8333	18.4444	19.1667	23	22.2222	22.1667	23.2222	21.5	23.0556	23.7778	23.6111	22.4444
2016-10-04	19.8889	19.2778	19.2778	22.3889	22.1667	23.8889	22.7222	20.6667	20.8333	21.3333	20.3333	22.2222
2016-10-05	19.3333	18.5556	18.5556	22.6111	22.2778	20.5	20.5	20.8889	21.1111	21.0556	23.2778	23.2222
2016-10-06	20.7222	19.7778	19.5	22.7778	20.8333	20.9444	20.6667	20.8333	21.1111	21.2222	22.6111	23.9444
2016-10-08	21.6111	21.0556	20.8333	22.5	20.7222	20.2778	20.8889	20.7778	20.7778	20.2778	23.7222	22
2016-10-09	20.8333	20.2222	20.2222	22.2778	23.3333	23.1667	23.1667	22.7778	21.8889	22.2778	22.1111	22.2778
2016-10-10	18.3889	17	17.1667	22.3889	22.5	21.1111	22.3333	20.7778	21.7778	22.4444	22.1111	21.6111
2016-10-11	18.7778	17.7778	17.5	22.0556	22.2222	19.6111	20.5	21	20.8889	22.0556	22.4444	21.7222
2016-10-12	19.1667	18.1667	17.7222	22.3889	21.8333	23.0556	20.1667	20.6667	20.6667	24.2778	22.1667	22.3333
2016-10-13	19.4444	18.1667	18.2222	22.3889	22.5	22.8889	23.4444	21.3333	21.1667	21.0556	23.6111	22.2778
2016-10-14	20.3889	19.4444	18.6667	22.4444	23.8333	22.9444	24.6111	23.3333	22.9444	22.2222	22.1111	22
2016-10-15	19.1667	18	19.3333	22.0556	22.8889	21.2778	22.9444	22.2222	22.5	22.5	22.1667	22.5556
2016-10-16	18.7778	18.2222	18.0556	22.2778	22.3889	22.2778	22.4444	23.2222	23.6111	22.7778	21.6667	20.3333
2016-10-17	18.6111	19.1667	19.1111	22.3889	22.3889	22.2778	22.5	20.7778	20.9444	23.5556	21.7778	23.3889
2016-10-18	20.7222	20.5	20.1111	22.4444	24.0556	20.2778	20.5556	21.3889	20.8889	20.9444	24.4444	23.0556
2016-10-19	20.4444	20.2778	21.5556	22.8333	22.7222	20.8333	20.7222	20.6667	21.0556	20.7222	20.7778	21.5
2016-10-20	19.9444	21	21.2778	22.9444	24.5	20.3889	21.5556	20.6667	21.1667	20.6111	22.8889	24.0556
2016-10-21	20.7778	20.5	20.1111	22.3889	22.2222	22.3333	21.8333	22.2778	22.1667	22.2222	22	22.2778
2016-10-22	19.5556	18.3889	19.2778	22.1667	22.1667	22.3333	22.1667	22.1667	21.7222	22	22.3333	19.1111
2016-10-23	18.9444	18.5556	18.9444	22.1667	23.5	22.2222	22.1667	22.3333	22.0556	22.6111	22.2222	22.3333
2016-10-24	18.4444	19	19.7222	23.1667	22.3333	21.5556	20.8333	22.1667	23.4444	22.6667	22	22.3889
2016-10-25	18.6667	18.6111	19.3889	22.0556	22.9444	22.3333	22.1667	20.5	21	22.8889	22.6667	22.0556
2016-10-26	19.4444	18.6111	19.5556	22.8333	22.7222	22.1667	22.2778	23	22.9444	22.2222	22.3333	22.2222
2016-10-27	18.3333	18.8333	19.3333	22.2222	22.5	21.6667	22.3889	22	22.2778	22.8889	22.9444	22.2778
2016-10-28	18.9444	18.6667	19.2778	22.5	22.2778	22.5	20.4444	23.3333	23.3333	24	23.2778	21.9444
2016-10-29	19.6667	18.5	19.5556	23.0556	21.5556	22.3889	22.5	22.1667	22.2778	22.8889	22.3889	19.5556
2016-10-30	18.7778	18.9444	19.3333	22.8889	21.8333	23.2222	22.5	21.0556	21.1111	23.8889	22.1667	20.8333
2016-10-31	20.1111	19.6111	19.5	22.2222	22.2778	22.2778	20.2778	21.2778	21.1111	21.0556	23.5	22.2222
Average	20.9444	20	19.6667	22.1667	22.4444	23.7222	23.3333	22.3889	20.5	22.3889	22.5556	21.8333
s.e.m	19.7778	18.9444	19.3333	22.5	21.7778	22.1667	22.7778	20.2778	19.8889	21.2222	23.2778	22.3333

## Sheet: Supplementary Figure 2
I. Dcl5 mRNA levels in 2.0 mm anthers of control and mutant plants.
Temperature condition	Restrictive	Restrictive	Restrictive	Restrictive	Restrictive	Permissive	Restrictive	Permissive	Restrictive
Genotype	dcl5-1//Dcl5	dcl5-1	dcl5-2	dcl5-3	dcl5-4	dcl5-1	dcl5-1	W23	W23
Replicate 1	1283.21	507.621	3997.56	2550.4	613.88	532.562	289.25	1548.72	2304.02
Replicate 2	1974.34	356.732	928.621	1875.14	757.443	NA	NA	2294.09	2147.46
Replicate 3	NA	375.617	NA	NA	NA	NA	NA	NA	NA
Replicate 4	NA	313.834	NA	NA	NA	NA	NA	NA	NA
Average	1628.78	388.451	2463.09	2212.77	685.661	532.562	289.25	1921.41	2225.74
s.e.m	345.565	53.3473	1534.47	337.63	71.7815	NA	NA	372.685	78.28

## Sheet: Supplementary Figure 5C
I. 24-nt phasiRNA reads number in dcl5-mu03.
24PHAS_ID	Chr	Start	End	dcl5-1//Dcl5 2.0 mm *	dcl5-1 2.0 mm *	dcl5-mu03 2.0 mm
24PHAS_NO4	1	19824786	19825234	271.794	8.8276	0
24PHAS_NO5	1	19825385	19826170	8511.59	249.325	12
24PHAS_NO8	1	109218623	109219096	3430.12	66.9006	0
24PHAS_NO10	1	178348242	178348762	11741.2	362	8
24PHAS_NO11	1	178435034	178436658	26746.6	561.292	28
24PHAS_NO12	1	178454618	178455644	7828.83	165	4
24PHAS_NO13	1	178465084	178466418	414536	10405.7	81
24PHAS_NO14	1	178715629	178716534	286421	4233.48	73
24PHAS_NO15	1	179380615	179381519	208777	4374.17	204.667
24PHAS_NO16	1	179386592	179387471	156518	2905	41
24PHAS_NO18	1	179457347	179458104	2343.7	102.5	12
24PHAS_NO19	1	179460022	179461628	516743	9426	42.6667
24PHAS_NO20	1	179466964	179467460	43902.2	911.196	14.0476
24PHAS_NO21	1	179515522	179516453	11494.3	479.084	6.3334
24PHAS_NO22	1	180592833	180594192	20027.5	392.5	15
24PHAS_NO23	1	180598331	180599642	50330.3	915.333	23.0588
24PHAS_NO24	1	180663828	180664986	22127.5	774	40.5
24PHAS_NO25	1	180719760	180720889	41037.7	1852.93	13.6647
24PHAS_NO26	1	180803094	180803928	3629.33	81	0
24PHAS_NO27	1	180924356	180924900	13907.2	1329.83	32.5
24PHAS_NO28	1	180925301	180926063	44139.1	768.786	6
24PHAS_NO29	1	180931319	180931889	60696.2	1036.33	4.5
24PHAS_NO31	1	180936844	180937414	51055.7	1629.83	13.5
24PHAS_NO33	1	185480252	185481468	120983	3335	244
24PHAS_NO34	1	185481524	185482332	580	31	0
24PHAS_NO35	1	185593781	185595047	11284.8	1047.68	46.8239
24PHAS_NO36	1	185594998	185595398	1870.57	73	4
24PHAS_NO37	1	185595318	185595863	3913.07	157.867	0.3333
24PHAS_NO39	1	185597026	185597836	6965.63	482	23.0001
24PHAS_NO40	1	185626354	185627116	189257	4276.5	29.9992
24PHAS_NO41	1	185627266	185627667	424.568	21.0476	0
24PHAS_NO42	1	185705006	185706438	8831.81	423.851	27.4477
24PHAS_NO43	1	185708660	185709325	4641.16	272.2	13.1668
24PHAS_NO44	1	185711577	185713636	8158.19	700.272	20.4536
24PHAS_NO45	1	185716710	185717494	7790.37	798.734	35.4667
24PHAS_NO46	1	185718298	185718746	440.05	23.1667	0.3333
24PHAS_NO47	1	185802759	185803568	5495.26	326.5	9.5001
24PHAS_NO48	1	189523446	189524828	96378	2124	38
24PHAS_NO49	1	197753172	197753716	0.0556	2.0607	0.1
24PHAS_NO54	1	248987221	248987766	165	32	2
24PHAS_NO61	2	8449199	8449599	1.5	2.7941	0
24PHAS_NO63	2	38346890	38347290	451	20	4
24PHAS_NO71	2	79047154	79047697	0.0556	1.2273	0.1
24PHAS_NO76	2	189703249	189703720	0.0556	0	0.1
24PHAS_NO77	2	210451546	210451676	4.5167	0.2778	0.1111
24PHAS_NO77	2	210451679	210453363	81272.2	1522.42	26
24PHAS_NO78	2	217982758	217983183	505.187	10.0793	0.1818
24PHAS_NO81	2	235437871	235438774	40491.9	1026.58	4.4667
24PHAS_NO82	2	235435294	235436126	84021.9	2007.67	14.8333
24PHAS_NO83	2	235423242	235424027	25674.4	1064.67	20.5
24PHAS_NO84	2	235670368	235670989	99290.9	2670.52	5.9333
24PHAS_NO84	2	235670325	235670368	0.4	0	0
24PHAS_NO86	2	235669137	235669490	93.2999	2.5	0.6667
24PHAS_NO86	2	235668276	235669131	247620	5712.85	62.9336
24PHAS_NO87	2	235680541	235681206	32260.8	474.667	14.6334
24PHAS_NO88	2	235725313	235726432	186970	4264.18	167.134
24PHAS_NO89	2	235727319	235728006	96078.9	2998.68	11.6
24PHAS_NO90	3	2143056	2143530	0	0	0
24PHAS_NO92	3	48088509	48089702	0	0	8
24PHAS_NO97	3	144566675	144567578	328.5	21	0
24PHAS_NO102	3	170134690	170135090	4	0	2
24PHAS_NO105	3	223979446	223980085	28.5	0	0
24PHAS_NO106	3	227495639	227496160	123	5	0
24PHAS_NO107	4	3386704	3387585	0.24	0	0.25
24PHAS_NO108	4	3387640	3388450	31141.4	395.151	71.0625
24PHAS_NO109	4	3389853	3391310	1414.78	92	23.25
24PHAS_NO111	4	4484765	4486078	126.2	5	10
24PHAS_NO112	4	4525597	4526405	3928	107	20
24PHAS_NO112	4	4526439	4526505	0	0	0
24PHAS_NO113	4	4531032	4531720	882	21	2
24PHAS_NO114	4	4629201	4629991	2616.94	64.1806	6
24PHAS_NO115	4	4630042	4630185	19308	531	23
24PHAS_NO115	4	4630194	4630250	1057	32	0
24PHAS_NO115	4	4630254	4630896	29474.7	544	75.8334
24PHAS_NO116	4	4709191	4710478	80459.2	1973	154.333
24PHAS_NO117	4	4783354	4784498	1303	15	6
24PHAS_NO120	4	7548344	7549633	56427.5	822.5	25
24PHAS_NO123	4	7620862	7621289	44145.2	1462.2	12.3332
24PHAS_NO126	4	7644540	7645454	49512.6	1696.22	21.2999
24PHAS_NO128	4	7687949	7689189	169766	2518	60
24PHAS_NO132	4	14576079	14577320	362726	7154	67
24PHAS_NO133	4	14663893	14665612	165422	3299.67	15
24PHAS_NO134	4	14676535	14678209	208305	6225.17	5
24PHAS_NO143	4	139063148	139065012	33113	615	23
24PHAS_NO144	4	143547552	143548169	2471.7	57	10
24PHAS_NO150	4	207466187	207467237	27543.2	577.667	172
24PHAS_NO153	4	236679903	236680304	2.6742	1.4583	2
24PHAS_NO154	4	236692415	236693464	76054.2	1508.36	68
24PHAS_NO155	4	236739528	236740456	51253.5	841	21
24PHAS_NO156	5	1179591	1179992	433.738	16.5166	1.4857
24PHAS_NO157	5	1214838	1215598	577.577	40.2387	3.6618
24PHAS_NO158	5	1215830	1216924	283.025	109.43	4.519
24PHAS_NO159	5	1217013	1217178	11.5668	9.1998	0
24PHAS_NO160	5	1220179	1220491	481.355	22.5166	1.4857
24PHAS_NO161	5	1218607	1218680	9.8667	10.8334	0
24PHAS_NO161	5	1218682	1218750	0.7	0	6
24PHAS_NO162	5	1221012	1221433	27.9857	16.2477	13.8333
24PHAS_NO162	5	1221436	1221475	3	10	0
24PHAS_NO166	5	33239385	33239785	501	26	4
24PHAS_NO171	5	72191556	72192172	6	0	4
24PHAS_NO172	5	72205758	72206616	3640	588	46
24PHAS_NO173	5	72581016	72582402	41638.1	608.02	58.404
24PHAS_NO174	5	72584537	72585346	5926	185	61
24PHAS_NO178	5	161452238	161452879	8154	207	20
24PHAS_NO179	5	161591309	161591709	1708.43	42.9166	17.7858
24PHAS_NO180	5	161591845	161592982	120877	2721.5	163.253
24PHAS_NO181	5	161775578	161776074	1826.86	41.4166	9.1191
24PHAS_NO183	5	161776418	161777202	18661.1	398.334	35.6668
24PHAS_NO184	5	161953699	161954503	15.25	0	1
24PHAS_NO184	5	161954506	161955283	116.916	8.5833	1.2857
24PHAS_NO185	5	162043581	162044805	18211.7	334.667	23.2857
24PHAS_NO186	5	162148761	162149161	16741.4	274.417	22.1191
24PHAS_NO187	5	162149248	162149984	323241	5865.7	55.667
24PHAS_NO188	5	162149887	162150456	528785	9757.47	92.086
24PHAS_NO191	5	191902348	191902748	0	1.6667	0
24PHAS_NO196	5	217208319	217209152	72242	1342	225
24PHAS_NO197	6	31980557	31980602	4	0	0
24PHAS_NO197	6	31980603	31981267	2989.35	11.6667	0.0588
24PHAS_NO198	6	31981347	31982277	41803.1	1135.74	24
24PHAS_NO200	6	32493941	32495020	31877.2	520.167	84.0336
24PHAS_NO200	6	32495047	32495061	0	0	0
24PHAS_NO201	6	32514041	32514401	138410	2548.17	2.6668
24PHAS_NO201	6	32514403	32514870	59734	1357	10.6668
24PHAS_NO203	6	32624659	32625995	98862.9	1983.65	21.5003
24PHAS_NO204	6	32786296	32787301	7329	228	8
24PHAS_NO205	6	32900878	32901710	55947	1553	50
24PHAS_NO206	6	33411521	33412810	76688.3	1500.19	72.9911
24PHAS_NO207	6	33783813	33784334	3779.96	246.684	21.6122
24PHAS_NO208	6	33784314	33784738	0.4128	0.3755	2.5036
24PHAS_NO209	6	33787468	33788277	9673.13	289.592	18.1043
24PHAS_NO210	6	33902269	33903606	57137.5	2121.26	63.1847
24PHAS_NO211	6	33914352	33914802	3953.33	263.834	24.8637
24PHAS_NO212	6	33923781	33924230	16740.8	379	1
24PHAS_NO212	6	33924234	33924639	3685.87	58	0
24PHAS_NO213	6	65713376	65714807	33243	538	4
24PHAS_NO214	6	65954645	65955979	90897.7	1663	18
24PHAS_NO215	6	66093496	66094332	4513	112	31
24PHAS_NO216	6	66663565	66663989	1089.83	21.5	2.5
24PHAS_NO217	6	66672562	66674139	21928.6	355.5	23
24PHAS_NO218	6	66710202	66711106	19624.3	390.5	4
24PHAS_NO219	6	66713863	66714744	96602.3	2195.5	16.5
24PHAS_NO229	6	126237504	126238072	3212.23	52.5218	0.1818
24PHAS_NO236	7	18695282	18696164	32860.8	1045	48.3334
24PHAS_NO237	7	18697274	18698594	36340.6	1087	28
24PHAS_NO240	7	94675065	94675513	0.0556	1.0607	0.1
24PHAS_NO242	7	111103053	111103477	0.0556	1.0607	0.1
24PHAS_NO245	8	3870494	3871615	3307.07	77.1316	16
24PHAS_NO246	8	3888452	3889332	33576.2	1379.33	49
24PHAS_NO250	8	73307045	73308093	311004	7302.99	75
24PHAS_NO251	8	73308076	73308476	98.825	0.5	0.2
24PHAS_NO256	8	136345206	136345606	0.0556	0.644	0.1
24PHAS_NO257	8	136576440	136577369	27208	436	23
24PHAS_NO258	8	136707623	136708911	239587	4762.33	87.5298
24PHAS_NO259	8	161620208	161620680	510.5	131	2
24PHAS_NO262	9	12172811	12173560	22540.5	592.167	31.6183
24PHAS_NO264	9	21553368	21554030	132	0	42
24PHAS_NO267	9	24311706	24312947	326435	4416.5	24.5
24PHAS_NO268	9	24403771	24404842	8605	110.5	45.5
24PHAS_NO269	9	24406884	24407476	103.5	0	1
24PHAS_NO270	9	24935497	24936569	24157	912	139
24PHAS_NO271	9	25996330	25997906	177624	2548	38
24PHAS_NO272	9	26407940	26408652	133	5	2
24PHAS_NO273	9	26435046	26435637	259.231	10.1563	2.1563
24PHAS_NO282	9	100359772	100360270	7211.76	245	21
24PHAS_NO283	9	100417594	100418546	118151	3364	24
24PHAS_NO285	9	153304065	153305527	781.167	183.728	27.0794
24PHAS_NO286	10	1373732	1374854	15877	330.5	13
24PHAS_NO287	10	1373133	1373797	129.476	5	0
24PHAS_NO288	10	1367594	1368476	10246	430.5	19
24PHAS_NO291	10	71846868	71847773	106949	2823.31	107.833
24PHAS_NO292	10	74428305	74429329	487	33	12.5
24PHAS_NO293	10	74515066	74516210	91994	2983	178.5
24PHAS_NO294	10	74775098	74776289	27594	764	25
24PHAS_NO295	10	74776345	74776745	23.0417	0	0.5
24PHAS_NO296	10	74786614	74787565	373362	21230.2	242
24PHAS_NO297	10	74787645	74788117	52.5	0	29
24PHAS_NO298	10	74790648	74791840	264424	14684.2	214.096
24PHAS_NO307	10	146582077	146583174	18862.4	297.708	13
Total 24-nt phasiRNA reads number of individual library				9.11154e+06	223876	5363.29
* Reused data from Fig.3

## Sheet: Supplementary Figure 9E
I. Quantification of binucleated cells in 3.0 mm anthers of dcl5-1, dcl5-1//Dcl5, and Dcl5//Dcl5 siblings in a family segregating 1:2:1 under restrictive growth condition.
	3.0 mm	dcl5-1			dcl5-1//Dcl5			Dcl5//Dcl5
	Anthers	Binucleate	Total	Binucleate ratio	Binucleate	Total	Binucleate ratio	Binucleate	Total	Binucleate ratio
	Sample 1	1	86	0.0116279	29	122	0.237705	32	100	0.32
	Sample 2	8	164	0.0487805	12	86	0.139535	27	127	0.212598
	Sample 3	5	150	0.0333333	21	140	0.15	34	82	0.414634
	Sample 4	15	176	0.0852273	8	61	0.131148	14	55	0.254545
	Sample 5	16	152	0.105263	NA	NA	NA	NA	NA	NA
			Ave.	0.0568464		Ave.	0.164597		Ave.	0.300445
			s.e.m	0.0170474		s.e.m	0.0246725		s.e.m	0.0440126
		Statistics: T test
			3.0 mm dcl5-1	3.0 mm dcl5-1//Dcl5			3.0 mm dcl5-1	3.0 mm Dcl5//Dcl5
		Mean	0.0568464	0.164597		Mean	0.0568464	0.300445
		Variance	0.00145307	0.00243494		Variance	0.00145307	0.00774845
		Observations	5	4		Observations	5	4
		Pooled Variance	0.00187387			Pooled Variance	0.00415109
		Hypothesized Mean Difference	0			Hypothesized Mean Difference	0
		df	7			df	7
		t Stat	-3.71059			t Stat	-5.6362
		P(T<=t) one-tail	0.00377449			P(T<=t) one-tail	0.000392843
		t Critical one-tail	1.89458			t Critical one-tail	1.89458
		P(T<=t) two-tail	0.00754899			P(T<=t) two-tail	0.000785686
		t Critical two-tail	2.36462			t Critical two-tail	2.36462

## Sheet: Supplementary Figure 11
sRNA in dcl5 mutants
1.5 mm Anther		21-nt phasiRNA				24-nt phasiRNA				24-nt sRNA without 24-nt phasiRNA
Temperature condition	Genotype	Rep 1	Rep 2	Average	s.e.m	Rep 1	Rep 2	Average	s.e.m	Rep 1	Rep 2	Average	s.e.m
Restricitive	dcl5-1//Dcl5	316689	NA	316689	NA	7.1823e+06	NA	7.1823e+06	NA	3.75932e+06	NA	3.75932e+06	NA
Restricitive	dcl5-1	1.02277e+06	NA	1.02277e+06	NA	223132	NA	223132	NA	3.63369e+06	NA	3.63369e+06	NA
Restricitive	dcl5-2	899522	NA	899522	NA	59297.9	NA	59297.9	NA	2.75868e+06	NA	2.75868e+06	NA
Restricitive	dcl5-3	925629	NA	925629	NA	199214	NA	199214	NA	2.7774e+06	NA	2.7774e+06	NA
Restricitive	dcl5-4	914092	NA	914092	NA	42828	NA	42828	NA	2.25133e+06	NA	2.25133e+06	NA
Permissive	dcl5-1	2.41123e+06	NA	2.41123e+06	NA	91675.2	NA	91675.2	NA	8.80681e+06	NA	8.80681e+06	NA
Restricitive	dcl5-1	2.70329e+06	NA	2.70329e+06	NA	64072.4	NA	64072.4	NA	9.06313e+06	NA	9.06313e+06	NA
2.0 mm Anther		21-nt phasiRNA				24-nt phasiRNA				24-nt sRNA without 24-nt phasiRNA
Temperature condition	Genotype	Rep 1	Rep 2	Average	s.e.m	Rep 1	Rep 2	Average	s.e.m	Rep 1	Rep 2	Average	s.e.m
Restricitive	dcl5-1//Dcl5	196509	NA	196509	NA	9.11154e+06	NA	9.11154e+06	NA	4.15749e+06	NA	4.15749e+06	NA
Restricitive	dcl5-1	730851	NA	730851	NA	223876	NA	223876	NA	5.14846e+06	NA	5.14846e+06	NA
Restricitive	dcl5-2	851538	NA	851538	NA	87726.8	NA	87726.8	NA	2.90328e+06	NA	2.90328e+06	NA
Restricitive	dcl5-3	1.04013e+06	1.91494e+06	1.47754e+06	437405	1.01263e+06	977782	995206	17423.8	4.79993e+06	5.95628e+06	5.3781e+06	578176
Restricitive	dcl5-4	677787	NA	677787	NA	46362.4	NA	46362.4	NA	3.31781e+06	NA	3.31781e+06	NA
Restricitive	dcl5-mu03	537287	NA	537287	NA	5363.29	NA	5363.29	NA	1.88372e+06	NA	1.88372e+06	NA
Permissive	dcl5-1	1.56778e+06	NA	1.56778e+06	NA	98520.5	NA	98520.5	NA	8.31727e+06	NA	8.31727e+06	NA
Restricitive	dcl5-1	1.61941e+06	NA	1.61941e+06	NA	65719.3	NA	65719.3	NA	8.7548e+06	NA	8.7548e+06	NA
Permissive	W23	359512	358601	359057	455.447	3.28908e+06	2.98402e+06	3.13655e+06	152532	2.19133e+06	1.8783e+06	2.03482e+06	156514
Restricitive	W23	481726	337241	409483	72242.3	4.21151e+06	3.12682e+06	3.66916e+06	542340	2.30522e+06	2.09016e+06	2.19769e+06	107530

## Sheet: Supplementary Figure 12
24-PHAS precursor accumulation in dcl5 mutants (CP20M).
cluster_ID	chr_id	start	end	dc5-1//Dcl5 2.0 mm replicate 1	dc5-1//Dcl5 2.0 mm replicate 2	dc5-1 2.0 mm Replicate 1	dc5-1 2.0 mm Replicate 2	dc5-1 2.0 mm Replicate 3	dc5-1 2.0 mm Replicate 4	dc5-2 2.0 mm Replicate 1	dc5-2 2.0 mm Replicate 2	dc5-1 2.0 mm Replicate 1	dc5-3 2.0 mm Replicate 2	dc5-4 2.0 mm Replicate 1	dc5-4 2.0 mm Replicate 2	Permissive dcl5-1 spikelets with 2.0/3.0 mm anthers	Restrictive dcl5-1 spikelets with 2.0/3.0 mm anthers	Permissive W23 2.0 mm replicate 1	Permissive W23 2.0 mm replicate 2	Restrictive W23 2.0 mm replicate 1	Restrictive W23 2.0 mm replicate 2
24PHAS_NO4	1	19824786	19825234	0	0	0	1	4.85798	0	0	1	2.32193	2	0	2.32193	3.80735	0	2.32193	4.70044	1	2
24PHAS_NO5	1	19825385	19826170	0	1	2	0	6.24793	0	2.32193	0	4.80735	4.9542	1	3.16993	5.55459	3.70044	3.16993	6.04439	4.08746	2.32193
24PHAS_NO11	1	178435034	178436658	0	4.52356	5.93074	2.58496	7.67243	1.58496	6.37504	2	9.31061	8.56224	2.80735	4.64386	6.08746	2.58496	1.58496	5.45943	3.90689	2.32193
24PHAS_NO18	1	179457347	179458104	0	0	0	0	2.58496	0	0	0	1	1	0	0	3.70044	0	5.70044	7.87036	5.78136	5.61471
24PHAS_NO41	1	185627266	185627667	0	0	0	0	1	0	1	0	1.58496	0	0	0	2.32193	0	0	0	0	0
24PHAS_NO42	1	185705006	185706438	0	1.58496	3.45943	1.58496	5.39232	1	4.90689	0	5.64386	4.08746	1	4.85798	5.20945	2	3.32193	5.20945	2.80735	2
24PHAS_NO43	1	185708660	185709325	0	0	0	0	2.58496	0	0	0	1	1	0	0	3	0	0	1	0	0
24PHAS_NO45	1	185716710	185717494	0	1.58496	5.12928	1	5.75489	1.58496	6.18982	1.58496	6.42626	4.70044	1	4.80735	5.49185	1.58496	3.80735	5.42626	2	1
24PHAS_NO47	1	185802759	185803568	0	1	2.32193	1	4.32193	0	2	1	1.58496	2.32193	1	2.32193	5.58496	1.58496	0	1.58496	1	0
24PHAS_NO49	1	197753172	197753716	0	0	0	0	0	0	1	0	0	0	0	0	0	0	0	0	0	0
24PHAS_NO61	2	8449199	8449599	0	0	0	1	1	0	1.58496	1	0	0	0	0	1	1	0	0	0	0
24PHAS_NO71	2	79047154	79047697	0	0	0	0	0	0	1	0	0	0	0	0	0	0	0	0	0	0
24PHAS_NO76	2	189703249	189703720	0	0	0	0	0	0	0	0	0	0	0	0	0	0	0	0	0	0
24PHAS_NO77	2	210451546	210451676	0	1	0	0	1	0	0	0	0	0	0	0	0	0	1	0	0	0
24PHAS_NO84	2	235670325	235670368	0	0	0	0	0	0	0	0	0	0	0	0	0	0	0	0	0	0
24PHAS_NO86	2	235669137	235669490	0	0	2	0	1	0	3.58496	0	4.58496	4.24793	0	2	1.58496	0	1	2	1.58496	2.32193
24PHAS_NO90	3	2143056	2143530	0	0	0	0	0	0	0	0	0	0	0	0	0	0	0	0	0	0
24PHAS_NO92	3	48088509	48089702	0	0	0	0	0	0	0	0	0	0	0	0	0	0	0	4.39232	2.32193	2
24PHAS_NO107	4	3386704	3387585	0	0	0	0	0	0	0	0	0	0	0	0	0	0	2.58496	2.58496	1	0
24PHAS_NO108	4	3387640	3388450	0	3.16993	3.80735	0	3.32193	1	4.90689	1	6.70044	6.16993	1	2	3.70044	1	3.45943	5.2854	4.32193	2.80735
24PHAS_NO112	4	4525597	4526405	0	2	2.32193	0	2	1	3.45943	0	4.52356	4.24793	0	2.32193	3	0	2.80735	5.90689	4.39232	3
24PHAS_NO112	4	4526439	4526505	0	0	0	0	0	0	0	0	0	0	0	0	1	0	0	1	0	0
24PHAS_NO153	4	236679903	236680304	0	0	1	1	0	0	0	0	0	0	0	0	0	0	0	1	1.58496	0
24PHAS_NO159	5	1217013	1217178	0	1.58496	0	1	5.85798	0	0	0	1	1	0	0	3.16993	1	0	0	0	0
24PHAS_NO161	5	1218607	1218680	0	0	0	0	1	0	0	0	0	1	0	0	1	0	0	0	0	0
24PHAS_NO161	5	1218682	1218750	0	0	0	0	0	0	0	0	0	2.32193	0	0	0	0	0	0	0	0
24PHAS_NO162	5	1221012	1221433	0	2	0	1	5.78136	0	0	1	0	0	0	0	3	1.58496	0	0	0	0
24PHAS_NO162	5	1221436	1221475	0	0	0	0	5.12928	1	0	1	1	1	1.58496	0	3.70044	0	0	0	0	0
24PHAS_NO171	5	72191556	72192172	0	0	0	0	0	0	0	0	0	0	0	0	0	1	0	0	0	0
24PHAS_NO179	5	161591309	161591709	0	1.58496	2	0	3.80735	0	2	0	5.08746	4.75489	1	1.58496	3.45943	0	1	2.32193	2.32193	0
24PHAS_NO181	5	161775578	161776074	0	1	1.58496	0	3.32193	0	1	0	3.58496	3.90689	0	1	3.70044	1.58496	0	2	2	2
24PHAS_NO184	5	161953699	161954503	0	0	0	0	5.70044	1	2.32193	0	0	0	0	0	0	0	0	0	0	0
24PHAS_NO184	5	161954506	161955283	0	0	0	0	6.56986	2.32193	4.58496	0	0	0	0	1	1	0	0	1	0	0
24PHAS_NO185	5	162043581	162044805	0	3	4.90689	1	8.09803	3.58496	7.31288	1	7.77479	7.20945	0	3.45943	5.12928	2.32193	3.70044	5.70044	3	2.32193
24PHAS_NO186	5	162148761	162149161	0	1.58496	3	0	4.90689	1.58496	2.32193	0	6.02237	5.45943	1	3.45943	4.39232	1	2.80735	3.90689	2	2
24PHAS_NO197	6	31980557	31980602	0	0	0	0	1	0	0	0	0	1	0	1	0	0	3	2.80735	1	2.58496
24PHAS_NO200	6	32495047	32495061	0	0	0	0	0	0	0	0	0	0	0	0	0	0	0	0	0	0
24PHAS_NO207	6	33783813	33784334	0	1	2.32193	1.58496	5.75489	2	2.32193	0	4	4.75489	1.58496	3.70044	6.84549	4.08746	2.58496	5.12928	3.80735	2.58496
24PHAS_NO208	6	33784314	33784738	0	0	0	0	0	0	0	0	0	0	0	0	0	0	2.80735	6.02237	4.08746	3.32193
24PHAS_NO212	6	33924234	33924639	0	0	1	1.58496	4.52356	0	2.58496	0	4.70044	4.32193	1	1	6.35755	3.58496	0	1	0	0
24PHAS_NO216	6	66663565	66663989	0	0	0	0	0	0	0	0	0	0	0	0	1	1	1.58496	3.70044	1.58496	1
24PHAS_NO240	7	94675065	94675513	0	0	0	0	0	0	1	0	0	1.58496	0	0	0	0	0	0	0	0
24PHAS_NO242	7	111103053	111103477	0	0	0	0	0	0	1	0	0	0	0	0	0	0	0	0	0	0
24PHAS_NO251	8	73308076	73308476	0	0	0	0	1.58496	0	0	0	1	1.58496	0	0	2.80735	0	0	2	1	0
24PHAS_NO256	8	136345206	136345606	0	0	0	0	0	0	0	0	0	0	0	0	0	0	0	0	0	0
24PHAS_NO264	9	21553368	21554030	0	0	1	0	5.39232	0	0	1	1	3.16993	1	1	5.20945	1.58496	1	3.90689	2	2
24PHAS_NO268	9	24403771	24404842	0	1.58496	1.58496	1.58496	5.35755	1	3.16993	0	9.52356	9.33092	2.80735	6.9542	3.90689	1	0	3	1.58496	1.58496
24PHAS_NO273	9	26435046	26435637	0	0	0	0	0	0	0	0	2.80735	2	0	0	0	0	0	0	0	0
24PHAS_NO287	10	1373133	1373797	0	0	0	0	1.58496	0	0	0	0	0	0	0	1	0	0	0	0	0
24PHAS_NO292	10	74428305	74429329	0	0	0	1	2.32193	1	4.24793	0	4.45943	4.75489	2.80735	3.90689	6.76818	2.58496	1.58496	1	0	1
24PHAS_NO295	10	74776345	74776745	0	0	0	0	3	0	1	0	1	1.58496	0	1.58496	1	0	1.58496	2.32193	1	1.58496
24PHAS_NO297	10	74787645	74788117	0	0	1	0	3.70044	0	1.58496	0	2.32193	3.58496	0	3	0	0	0	0	1	0
24PHAS_NO10	1	178348242	178348762	1	0	2.32193	1	2.58496	1	3.32193	0	2.58496	2.32193	1	1.58496	4.70044	1.58496	0	0	0	0
24PHAS_NO12	1	178454618	178455644	1	2	3.45943	1	2.80735	1.58496	3.32193	0	3.32193	4.08746	1	2.32193	3.58496	1	1	0	0	0
24PHAS_NO26	1	180803094	180803928	1	0	2	0	4.24793	1	3.45943	1	4	3.16993	0	2	4.64386	2.32193	0	2.58496	1.58496	2
24PHAS_NO29	1	180931319	180931889	1	4.16993	6.16993	1	5.08746	2.32193	7.98299	1	8.14975	7.82018	3.16993	3.90689	5.45943	2.58496	1	3.45943	1.58496	1.58496
24PHAS_NO39	1	185597026	185597836	1	1.58496	2.32193	1	5.42626	1.58496	2.80735	1.58496	3.16993	3.16993	0	3.80735	6.76818	3.58496	1.58496	3.58496	1	0
24PHAS_NO84	2	235670368	235670989	1	1.58496	2.32193	1	3.90689	1	2.58496	1.58496	3.90689	4.85798	0	2.80735	4.58496	1.58496	3.16993	6.16993	4.24793	4.39232
24PHAS_NO87	2	235680541	235681206	1	3.58496	4	2	6	2.32193	3.58496	1	4.08746	4.45943	0	1.58496	3.70044	2	1.58496	3.90689	2.32193	1.58496
24PHAS_NO89	2	235727319	235728006	1	1	0	0	4	1	1	0	2.80735	3.80735	1	2	5.08746	2	3.32193	5.83289	4.08746	3.90689
24PHAS_NO109	4	3389853	3391310	1	4.08746	4	0	4.70044	0	5.20945	0	7.18982	6.45943	1.58496	2.58496	4.08746	2.58496	1.58496	4.52356	2.80735	2.32193
24PHAS_NO115	4	4630194	4630250	1	1	1	0	4.08746	0	2	0	4.32193	2.80735	0	1.58496	5.42626	2.58496	2	4.08746	0	2.32193
24PHAS_NO117	4	4783354	4784498	1	2	2	2	6.42626	0	2.80735	1	6	6.12928	0	0	4.9542	3.32193	2.58496	2.32193	2	1.58496
24PHAS_NO209	6	33787468	33788277	1	1.58496	2	1	5.52356	2.58496	3	1.58496	4.24793	3.32193	1	2	4.64386	1	1	2	1.58496	1
24PHAS_NO211	6	33914352	33914802	1	2	1.58496	1.58496	3.32193	1	1	0	3.16993	2.58496	0	2	5.45943	2	3.16993	5.08746	2	1.58496
24PHAS_NO213	6	65713376	65714807	1	2.80735	2	1.58496	4.39232	1.58496	3.80735	0	3	1.58496	0	0	4.16993	1.58496	1	4.08746	2.80735	2.32193
24PHAS_NO218	6	66710202	66711106	1	3.32193	5.08746	2	7.22882	2.58496	7	2.32193	8.17493	7.56224	2.32193	5	5.64386	3	3.32193	5.42626	1.58496	2
24PHAS_NO236	7	18695282	18696164	1	2.58496	2.32193	2	6.82018	0	0	0	5.20945	5.12928	1	3.90689	5.08746	2.80735	1.58496	5.32193	3.32193	1
24PHAS_NO237	7	18697274	18698594	1	1.58496	1	2.58496	6.50779	1	2.32193	0	5.20945	4.58496	1	3.45943	5.42626	1.58496	2.58496	4.52356	2.80735	0
24PHAS_NO245	8	3870494	3871615	1	1	1.58496	2	3	1	3.45943	1.58496	1	2.32193	0	1.58496	4.24793	2	2.32193	1	0	0
24PHAS_NO257	8	136576440	136577369	1	2	4.24793	2	6.06609	1	4.32193	2	5.55459	5.32193	1	2.80735	6.76818	3.58496	2.80735	5.58496	2.58496	3.32193
24PHAS_NO272	9	26407940	26408652	1	0	1	0	2.58496	0	0	0	1	1	0	0	5.39232	1.58496	1.58496	5.20945	2.58496	2.58496
24PHAS_NO294	10	74775098	74776289	1	4.24793	3.45943	1	7.2854	3.80735	5.08746	2	7.86419	8.07146	1.58496	6.88264	6.40939	3.70044	5.20945	6.61471	4.45943	3.58496
24PHAS_NO307	10	146582077	146583174	1	3.70044	3.70044	1.58496	6.04439	2.80735	4.64386	1	7.66534	6.74147	2	4.32193	4.45943	2	2	2	3	1
24PHAS_NO27	1	180924356	180924900	1.58496	3.32193	4.32193	0	5.70044	2.58496	6.24793	0	7.37504	6.90689	2	3.58496	5.75489	1.58496	3.58496	5.72792	3.32193	3
24PHAS_NO28	1	180925301	180926063	1.58496	3.80735	4.75489	3.32193	7.49985	2	6.18982	0	6.76818	6.52356	1.58496	4.32193	7.31288	3.90689	6.35755	7.8009	5.24793	4.24793
24PHAS_NO34	1	185481524	185482332	1.58496	0	0	1	4.08746	0	0	0	3	2.58496	0	3.32193	2.58496	0	3.70044	4.64386	1	3
24PHAS_NO191	5	191902348	191902748	1.58496	0	0	0	1	1.58496	0	0	0	0	0	1	0	0	2.32193	1	1	1.58496
24PHAS_NO212	6	33923781	33924230	1.58496	2.58496	0	2	5.45943	1	2.32193	1	3.80735	4	2	2.80735	7.11894	3.90689	0	1.58496	0	0
24PHAS_NO219	6	66713863	66714744	1.58496	1.58496	2	2.32193	7.01123	1	2.80735	2	5.45943	5.67243	2	3.90689	8.07682	4.52356	5.04439	6.74147	4.08746	4.90689
24PHAS_NO20	1	179466964	179467460	2	3.32193	2.80735	2.32193	5.20945	1	3.90689	0	4.08746	4	0	3.70044	7.47573	4.16993	4.58496	7.34873	3.45943	3
24PHAS_NO44	1	185711577	185713636	2	4	5.49185	3.70044	7.34873	2.32193	6.37504	1.58496	6.72792	5.42626	3	5.42626	6.35755	2	2	4.32193	2	1
24PHAS_NO46	1	185718298	185718746	2	0	0	1.58496	3.58496	1.58496	1.58496	1	3.16993	1	0	2.58496	3	1	4	4	2.32193	2
24PHAS_NO48	1	189523446	189524828	2	2.80735	3	3.58496	5.58496	1	4.58496	1.58496	6.62936	5.55459	0	2.80735	7.06609	3.90689	3.70044	5.83289	4	2
24PHAS_NO78	2	217982758	217983183	2	2	2.32193	2	2.58496	1	1.58496	1	2.58496	2	1.58496	2.58496	2.58496	1	1.58496	1.58496	1.58496	1
24PHAS_NO82	2	235435294	235436126	2	4.16993	5.49185	1	6.70044	3.16993	5.52356	1	5.88264	6.42626	1.58496	4.24793	4.58496	1.58496	2.32193	5.20945	3.70044	2.80735
24PHAS_NO111	4	4484765	4486078	2	1.58496	1.58496	0	0	0	1	0	1.58496	1.58496	1.58496	0	1.58496	0	2	4.64386	2.32193	1
24PHAS_NO113	4	4531032	4531720	2	2.32193	2.32193	0	4.08746	0	4.32193	0	4.75489	3.45943	0	1	3	1	2	4.39232	3	2.58496
24PHAS_NO115	4	4630042	4630185	2	3	2.80735	2.32193	6.18982	1.58496	3.90689	0	6.75489	6.16993	0	4	6.67243	3.16993	2.80735	6.06609	3.58496	3.16993
24PHAS_NO150	4	207466187	207467237	2	3.16993	5.16993	2.58496	5.61471	2.80735	6.10852	2.32193	6.59991	6.06609	3.70044	3.80735	6.58496	2.80735	2.80735	4.9542	2	2.58496
24PHAS_NO204	6	32786296	32787301	2	2	2	1	6.44294	0	1.58496	1	5.93074	5.52356	0	5.04439	6.06609	2.80735	0	0	0	0
24PHAS_NO205	6	32900878	32901710	2	2.32193	3.90689	3.16993	7.29462	2	4.70044	2.58496	7.3837	6.65821	1	4.58496	7.54689	3.58496	3.32193	4.85798	0	3
24PHAS_NO215	6	66093496	66094332	2	1.58496	2.32193	2	8.12928	0	2.58496	1	6.22882	7.58496	1	4.52356	8.2854	4.90689	5	7.52356	4.70044	3.58496
24PHAS_NO270	9	24935497	24936569	2	4.75489	6.30378	2.80735	8.22882	4.45943	7.39232	3.16993	9.96867	9.29462	3	7.09803	5.67243	3	3.45943	5.67243	2.80735	3.70044
24PHAS_NO288	10	1367594	1368476	2	2.58496	3.90689	2.58496	7.09803	3.16993	3.16993	1	6.75489	6.33985	0	4.85798	5.39232	2.80735	1.58496	2.32193	0	0
24PHAS_NO16	1	179386592	179387471	2.32193	3.16993	5.55459	3.32193	7.91289	4.39232	5.93074	3.16993	6.52356	6	2.58496	4.45943	8.42206	5.08746	4.70044	7.27612	4.9542	3.90689
24PHAS_NO40	1	185626354	185627116	2.32193	1.58496	3	3.32193	6.84549	1	4.45943	2.32193	5.52356	4.70044	1	4.24793	7.62936	4.45943	3.58496	5.45943	3.70044	2.58496
24PHAS_NO143	4	139063148	139065012	2.32193	4.90689	4.52356	1	7.62205	3.90689	6.45943	3	8.09276	7.5157	1.58496	4.16993	6.56986	3.45943	3.90689	7.09803	4.24793	4.16993
24PHAS_NO206	6	33411521	33412810	2.32193	2.58496	2	3.90689	8.43463	2	4.58496	2.32193	7.93074	7.33092	2.58496	5.55459	8.13443	5.20945	7.85798	8.9571	6.74147	7.24793
24PHAS_NO217	6	66672562	66674139	2.32193	3.70044	5.72792	2.58496	7.18982	3.58496	7.56224	3.70044	8.15987	7.39232	2	5.67243	5.20945	3.16993	4.75489	6.96578	3.90689	4.90689
24PHAS_NO286	10	1373732	1374854	2.32193	2.58496	2.58496	1.58496	5.16993	1	0	1	1	2.32193	0	0	4.16993	2	1	3.58496	2	0
24PHAS_NO24	1	180663828	180664986	2.58496	2.32193	2.80735	2.80735	6.30378	0	3.16993	1.58496	5.64386	4.9542	2.32193	3.45943	7.86419	4.32193	4.52356	7.50779	4.39232	4.90689
24PHAS_NO81	2	235437871	235438774	2.58496	5.12928	6.02237	2.80735	7.62205	4.16993	6.6865	1.58496	7.62205	7.40088	2.58496	5	6.12928	3.16993	3.80735	6.18982	4.75489	4
24PHAS_NO88	2	235725313	235726432	2.58496	3.16993	4.64386	2.32193	7.40939	3	5.67243	1.58496	6.91886	6.9542	2.32193	4.52356	7.82018	4.52356	3.58496	6.67243	4.52356	4.24793
24PHAS_NO126	4	7644540	7645454	2.58496	3.45943	3.45943	3.80735	7.6865	3.45943	4.90689	2	6.16993	5.9542	2	4.08746	8.94251	5.83289	4.32193	7.97728	5.52356	4.16993
24PHAS_NO173	5	72581016	72582402	2.58496	6.50779	6.71425	3.32193	7.63662	3.16993	6.74147	2	7.94837	7.11894	5.9542	5	6.49185	5.49185	3.45943	6.80735	4.24793	3.90689
24PHAS_NO174	5	72584537	72585346	2.58496	2.80735	3.90689	3.58496	7.11894	1	3.45943	1.58496	6.14975	6.55459	1	3.58496	6.89482	4	4.16993	6.45943	4.70044	4
24PHAS_NO246	8	3888452	3889332	2.58496	2.58496	2	1	6.16993	1	2.80735	0	3.80735	2.80735	0	2.32193	6.2854	2.58496	3.32193	5.61471	3	2.58496
24PHAS_NO283	9	100417594	100418546	2.58496	4.32193	6.22882	3.32193	8.10329	4.64386	7.76155	2.58496	8.75154	6.96578	1.58496	5.93074	5.97728	2.80735	0	1.58496	0	0
24PHAS_NO296	10	74786614	74787565	2.58496	5.80735	3.90689	4.16993	9.75822	3.16993	5.80735	1	9.69697	9.74819	3	9.633	9.59805	6.04439	6.84549	8.78463	6.16993	5.97728
24PHAS_NO23	1	180598331	180599642	2.80735	4.52356	5.04439	3	8.10329	1.58496	6.65821	2.32193	8.24317	7.87036	1	6.52356	7.7211	4.64386	7.81378	9.01123	6.45943	6.65821
24PHAS_NO35	1	185593781	185595047	2.80735	2.58496	4.16993	2	7.40939	2.32193	5.75489	2	6.90689	5.75489	1	6.83289	7.14975	3.80735	4.32193	5.90689	2.58496	2.32193
24PHAS_NO114	4	4629201	4629991	2.80735	3.58496	4	2	6.12928	2	5.2854	1.58496	7.40088	7.03342	0	4.39232	5.55459	2	4.08746	6.65821	3.70044	4.16993
24PHAS_NO123	4	7620862	7621289	2.80735	3.16993	3.32193	3.45943	7.29462	3.16993	4.24793	2	6.08746	5.58496	1.58496	3.58496	8.74483	5.58496	3.90689	7.65821	5.20945	3.80735
24PHAS_NO155	4	236739528	236740456	2.80735	1.58496	2.32193	2.80735	7.3837	2	3.90689	2	5.70044	6.04439	2.32193	4.52356	7.62936	4.24793	2	0	1	0
24PHAS_NO14	1	178715629	178716534	3	2.58496	3.80735	3.32193	7.32193	3	3.80735	2	6.06609	6.30378	2.58496	4.45943	8.57365	5.20945	2	5.20945	2	2.32193
24PHAS_NO31	1	180936844	180937414	3	3.58496	5.58496	3.32193	6.80735	0	6.93074	0	7.25739	7.06609	1.58496	4	6.80735	4.08746	3.90689	6.6865	4.39232	3.58496
24PHAS_NO154	4	236692415	236693464	3	5.58496	6.87036	3.32193	8.76818	3.45943	8.45533	3.16993	10.2033	9.63662	3.32193	6.45943	8.37069	5.35755	4.70044	7	4.75489	4.39232
24PHAS_NO197	6	31980603	31981267	3	4.58496	4.16993	2.58496	7	2.80735	6.30378	1	8.31288	7.2854	0	6.76818	4.58496	0	7.12928	7.60733	5.83289	7
24PHAS_NO200	6	32493941	32495020	3	3.16993	3	2.58496	8.22882	3.16993	5.08746	2.58496	6.70044	5.67243	1	5.49185	7.10852	3.80735	3.32193	4.45943	2.80735	3.58496
24PHAS_NO214	6	65954645	65955979	3	4.64386	5.2854	3.32193	8.24793	4.80735	6.12928	3.70044	8.43879	7.87652	2	6.26679	7.21917	3.80735	2.32193	5.04439	2.80735	2
24PHAS_NO267	9	24311706	24312947	3	4.39232	4.64386	3.58496	8.18488	2.58496	5.70044	3	8.40514	7.53138	1.58496	5.16993	8.56986	4.9542	0	3.45943	1.58496	0
24PHAS_NO128	4	7687949	7689189	3.16993	3.70044	4.45943	1.58496	6.64386	2.58496	5.85798	2	6.6865	6.64386	1	4.64386	7.7211	4.52356	3.16993	7.16993	4	3.70044
24PHAS_NO22	1	180592833	180594192	3.32193	2.32193	4	2.32193	6.02237	0	5.08746	1.58496	7	5.9542	1	5.20945	6.20945	3.58496	7.70044	8.76155	6.10852	6.42626
24PHAS_NO36	1	185594998	185595398	3.32193	2.80735	2.32193	1	6.35755	2.58496	4.58496	0	5.24793	4.24793	1	6.12928	5.85798	1.58496	4	5.55459	3.16993	3.16993
24PHAS_NO158	5	1215830	1216924	3.32193	3.80735	3.45943	3.45943	8.93958	2.58496	3.70044	2.32193	4.45943	5.80735	3	4.75489	6.78136	4.24793	3.70044	4.39232	3.45943	3.32193
24PHAS_NO201	6	32514403	32514870	3.32193	6.33985	4.08746	2	8.97154	3.32193	6.74147	2.32193	9.21917	8.71425	2	8.7039	8.13955	4.24793	2	0	1	1
24PHAS_NO203	6	32624659	32625995	3.32193	6.35755	4.08746	2.32193	9.47573	4.32193	7.04439	2.58496	9.48985	9.03892	1.58496	9.01959	8.81057	4.70044	2	0	1	1
24PHAS_NO25	1	180719760	180720889	3.45943	2.32193	4.45943	2.32193	5.67243	1.58496	5.04439	1	4	4.39232	0	3	6.42626	3.58496	4	6.59991	3.58496	1.58496
24PHAS_NO77	2	210451679	210453363	3.45943	4.52356	5.9542	3.45943	7.36632	3.45943	6.37504	2.32193	5.75489	4.64386	1.58496	4.9542	7.53138	4.39232	4.08746	6.20945	4.80735	3.45943
24PHAS_NO210	6	33902269	33903606	3.45943	4.58496	5.32193	3.90689	8.64386	4.90689	6.06609	4.24793	7.48382	6.79442	3.45943	6.24793	7.98299	4.80735	3.80735	5.70044	3.80735	3
24PHAS_NO229	6	126237504	126238072	3.45943	2.58496	3	3.32193	4.08746	2.80735	2.32193	2.58496	2.80735	3	2.32193	4.16993	3.70044	2	3.80735	4.75489	4.32193	3.90689
24PHAS_NO37	1	185595318	185595863	3.58496	2.58496	2.32193	1.58496	7.78136	2.58496	5.16993	1	6.44294	5.24793	0	7.25739	6.67243	3.32193	5.16993	6.24793	3.80735	4
24PHAS_NO86	2	235668276	235669131	3.58496	4	4.64386	4.08746	7.70044	3.80735	6.18982	2.32193	7.33985	7.12928	2.58496	5.24793	8.27146	5.08746	3.58496	5.49185	4	3.70044
24PHAS_NO183	5	161776418	161777202	3.58496	3.45943	5	4.16993	9.3966	5.52356	6.85798	3.80735	6.39232	6.50779	3.45943	5.49185	6.80735	4	4.90689	6.72792	4	3.16993
24PHAS_NO250	8	73307045	73308093	3.58496	4.90689	5.55459	3.32193	8.33092	3.45943	6.2854	3.16993	7.83289	7.74819	2.32193	5.9542	8.9629	5.2854	5.78136	7.67948	5.49185	5.12928
24PHAS_NO83	2	235423242	235424027	3.70044	4.90689	6.04439	3	7.67948	3.90689	6.40939	2.32193	7.03342	7.53916	1.58496	4.08746	5.55459	2.80735	2	5.2854	4.08746	2
24PHAS_NO116	4	4709191	4710478	3.70044	4.32193	4.08746	3.70044	7.29462	2.32193	6.04439	2.80735	7.88874	7.72792	2	5.70044	8.55075	5.2854	4.85798	7.53916	5.42626	5
24PHAS_NO262	9	12172811	12173560	3.70044	5.42626	7.16993	3.32193	6.89482	2.32193	7.82655	2.80735	9.65284	8.86728	3.90689	5.83289	5.2854	1.58496	3.70044	5.42626	2.58496	3.16993
24PHAS_NO115	4	4630254	4630896	3.90689	3.70044	4.16993	3.16993	6.93074	2.32193	5.20945	2	7.33092	7.03342	1.58496	5.20945	7.48382	4	5	6.56986	5	4
24PHAS_NO120	4	7548344	7549633	3.90689	3.80735	3.58496	2	7.2854	3.90689	4.64386	2.80735	5.70044	4.45943	1.58496	4.85798	7.41785	4	3	6.40939	4.70044	3
24PHAS_NO172	5	72205758	72206616	4	3.58496	4.80735	3	7.77479	4.45943	5.45943	3.70044	6.39232	5.72792	1.58496	5.85798	4.85798	1	1	1.58496	2	1
24PHAS_NO178	5	161452238	161452879	4	5.78136	4.64386	3.32193	8.39232	4.39232	7.88874	2.58496	7.91289	7.09803	1.58496	5.2854	6.06609	3	3.58496	4.70044	4.16993	2.80735
24PHAS_NO198	6	31981347	31982277	4	6.70044	6.18982	2.32193	8.57365	4.16993	7.49185	3.32193	9.80574	9.13186	2.32193	8.20457	7.27612	4.08746	7.94251	8.74147	7.22882	8.20945
24PHAS_NO201	6	32514041	32514401	4	6.80735	4.32193	3.16993	9.75322	4.45943	7.30378	3.16993	9.74315	9.02237	1	9.16742	9.23122	5.20945	1	0	1.58496	1
24PHAS_NO258	8	136707623	136708911	4	5.58496	6.44294	4.45943	9.74315	4.70044	7.48382	3.90689	8.91289	8.09803	2.80735	6.65821	8.64386	5.12928	7.32193	8.73132	5.75489	5.97728
24PHAS_NO291	10	71846868	71847773	4.08746	5.52356	7.45943	3.80735	8.83289	4.80735	9.20212	4.16993	10.8734	9.57365	4.75489	7.11894	8.62936	4.90689	5.20945	7.25739	5.16993	5
24PHAS_NO282	9	100359772	100360270	4.16993	5.93074	6.33985	3	4.80735	0	6.2854	2.32193	7.03342	5.55459	4.39232	4.70044	3.80735	0	2.80735	4.32193	3	2.32193
24PHAS_NO271	9	25996330	25997906	4.24793	4.39232	3.58496	3.16993	7.91289	4.08746	5.16993	3.16993	7.80735	7.04439	2.80735	5.20945	7.15987	3.58496	6.12928	8.2854	5.70044	5.45943
24PHAS_NO21	1	179515522	179516453	4.32193	5.35755	6.6865	3.32193	6.89482	2.80735	7.19967	2.32193	8.80413	7.90087	3.16993	4.75489	7.05528	3.58496	5.35755	7.20945	4.9542	4.90689
24PHAS_NO133	4	14663893	14665612	4.45943	4.39232	4.52356	3.58496	6.56986	2.58496	5.75489	1.58496	6.58496	6.12928	2.32193	4.24793	7.66534	4.58496	3.58496	5.78136	4	2.32193
24PHAS_NO187	5	162149248	162149984	4.45943	5.90689	5.93074	4.9542	10.4062	5.42626	7.5157	3.90689	10.098	10.1421	3.70044	8.7039	9.83131	6.49185	7.8009	9.57365	6.58496	6.14975
24PHAS_NO298	10	74790648	74791840	4.45943	7.07682	3.80735	5.12928	11.7104	3.90689	7.18982	3.90689	10.7474	10.7993	4	11.1415	10.8416	7.21917	8.51175	10.5088	8.33539	7.69349
24PHAS_NO33	1	185480252	185481468	4.52356	5.20945	5.72792	4.52356	8.77149	4.32193	7.01123	3.58496	9.224	8.7211	2.80735	7.70736	9.36851	6.20945	6.75489	8.21917	5.45943	5.49185
24PHAS_NO160	5	1220179	1220491	4.64386	4.58496	4.52356	5	8.224	5.04439	4.45943	4.70044	4.64386	4.9542	4.45943	5.16993	6.08746	4.39232	5.08746	5.16993	4.58496	4.75489
24PHAS_NO13	1	178465084	178466418	4.70044	6.14975	6.33985	3.32193	8.58496	4.90689	7.62205	3.80735	9.19722	8.70736	2.58496	7.33092	8.71081	5.45943	6.49185	7.59246	5.24793	4.9542
24PHAS_NO134	4	14676535	14678209	4.75489	5.78136	5.78136	3.58496	8.44708	4.80735	6.74147	4.08746	8.81378	7.94251	2.32193	6.10852	8.92481	6	4.16993	7.07682	5.2854	3.70044
24PHAS_NO196	5	217208319	217209152	4.75489	4.9542	5.61471	3.32193	8.69697	4.85798	7.25739	2.80735	9.3443	8.58871	1	7.34873	8.91588	5.49185	6.75489	7.7879	5.67243	6
24PHAS_NO19	1	179460022	179461628	4.80735	7.41785	7.64386	3.90689	7.87036	3	7.3837	4.08746	8.10329	7.30378	5.32193	5.08746	9.44915	6.35755	6.45943	8.59991	5.78136	5.42626
24PHAS_NO259	8	161620208	161620680	4.80735	5.2854	4.24793	5.55459	5.35755	5.67243	4.85798	5.35755	5.12928	5.16993	4.80735	5.78136	4.90689	4.08746	6.14975	5.75489	5.93074	5.39232
24PHAS_NO293	10	74515066	74516210	4.80735	6.79442	6.55459	4	10.0782	5.32193	8.18488	3.80735	10.8337	10.4522	3.32193	9.93664	9.53528	6	7.33092	8.86728	6.55459	6.85798
24PHAS_NO180	5	161591845	161592982	4.85798	6.16993	5.85798	4.90689	10.7805	5.90689	7.8009	4	10.255	10.2021	3.58496	8.53138	10.0674	6.59991	7.56224	9.46761	6.85798	6
24PHAS_NO188	5	162149887	162150456	4.9542	5.9542	5.42626	5.04439	10.446	5.49185	6.32193	4.85798	10.0444	10.3287	3.90689	9.02237	10.242	6.72792	7.35755	9.05799	6.22882	5.67243
24PHAS_NO132	4	14576079	14577320	5.04439	5.2854	5.45943	4.16993	8.7039	4.58496	6.40939	3.58496	7.62936	7.45121	2.80735	5.72792	8.93664	5.45943	4.80735	7.07682	5.20945	4.24793
24PHAS_NO157	5	1214838	1215598	5.04439	4.80735	5	5.20945	8.09803	5.12928	5.08746	4.9542	5.12928	5.52356	4.85798	5.39232	6.47573	5	5.49185	5.45943	5	5.16993
24PHAS_NO54	1	248987221	248987766	5.78136	5.45943	5.32193	5.88264	6.10852	6.20945	5.64386	5.83289	5.90689	5.90689	5.78136	6.35755	5.58496	5.16993	6.55459	6.33985	6.56986	6.80735
24PHAS_NO15	1	179380615	179381519	5.9542	6.64386	6.49185	4.64386	9.62022	6.22882	7.49185	4.58496	8.00562	7.77479	3.32193	7.36632	9.5157	6.39232	7.24793	9.11114	7	6.64386
24PHAS_NO285	9	153304065	153305527	6	6.22882	5.90689	6.37504	6.88264	6.64386	6.32193	7.20945	6.2854	6.16993	5.88264	6.44294	5.85798	5.12928	7.2854	7.94837	7.2384	6.90689
24PHAS_NO105	3	223979446	223980085	6.06609	6.6865	7.03342	5.61471	6	6.32193	6.97728	5.64386	6.37504	6.20945	6.42626	5.80735	7.01123	6.80735	6.2854	5.9542	6.2854	6.55459
24PHAS_NO269	9	24406884	24407476	6.33985	5.78136	5.80735	6.37504	6.08746	6.08746	6.16993	6.16993	6.40939	6.32193	6.53916	6.6865	5.9542	5.39232	6.93074	6.83289	6.94251	7.09803
24PHAS_NO8	1	109218623	109219096	6.37504	4.24793	4.85798	5.49185	5.85798	5.04439	4.58496	5.12928	5	4.52356	4.75489	5.64386	5.52356	2	3.32193	6.70044	5.9542	3.32193
24PHAS_NO97	3	144566675	144567578	6.87036	7.12928	7.18982	7.14975	7.06609	6.91886	7.48382	6.9542	6.93074	6.65821	6.76818	6.98868	7.08746	6.42626	7.40939	7.2854	7.56224	7.57743
24PHAS_NO102	3	170134690	170135090	7.05528	7.47573	6.64386	7.33985	7.81378	7.54689	6.79442	7.78136	6.75489	6.53916	6.83289	7.18982	6.58496	5.90689	7.54689	8.08746	7.84549	7.88264
24PHAS_NO156	5	1179591	1179992	7.08746	6.64386	6.83289	6.96578	8.07146	6.61471	7.08746	7.12928	6.90689	7	6.93074	7.26679	6.83289	6.16993	7	7.04439	6.62936	6.72792
24PHAS_NO106	3	227495639	227496160	7.60733	6.75489	6.75489	7.13955	7.53138	7.27612	7.24793	7.59991	6.96578	6.93074	7.31288	7.54689	6.16993	5.78136	5.85798	5.52356	6.02237	5.93074
24PHAS_NO144	4	143547552	143548169	8.52748	8.58496	8.3837	8.56224	8.96578	8.67948	8.9629	8.89785	8.57365	8.53138	8.66534	8.9542	8.52356	7.80735	9.34651	9.25974	9.27845	9.21189
24PHAS_NO63	2	38346890	38347290	8.86109	7.7879	8.3837	9	8.87344	8.69	8.25739	8.78136	7.9542	8.29002	8.21432	9.11894	9.3837	8.98868	9.57743	9.35535	9.43254	9.31967
24PHAS_NO166	5	33239385	33239785	10.0084	9.16239	8.99718	9.51175	9.87036	9.74819	9.26913	9.82814	9.33985	8.92481	9.24079	9.89633	8.69697	8.24793	9.75989	9.58308	9.55459	9.56224

## Sheet: Supplementary Figure 16C
I. Quantification of binucleated cells in dcl5-1, dcl5-1//Dcl5, and Dcl5//Dcl5 siblings at the meiotic I (1.5 mm) and meiotic II (2.5 mm) stages, in a family segregating 1:2:1 under permissive condition.
	1.5 mm	dcl5-1			dcl5-1//Dcl5			Dcl5//Dcl5
	Anthers	Binucleate	Total	Binucleate ratio	Binucleate	Total	Binucleate ratio	Binucleate	Total	Binucleate ratio
	Sample 1	1	54	0.0185185	5	100	0.05	0	77	0
	Sample 2	2	45	0.0444444	7	55	0.127273	3	90	0.0333333
	Sample 3	3	54	0.0555556	2	55	0.0363636	5	53	0.0943396
	Sample 4	3	42	0.0714286	5	51	0.0980392	1	56	0.0178571
	Sample 5	4	50	0.08	4	110	0.0363636	NA	NA	NA
	Sample 6	6	40	0.15	8	136	0.0588235	NA	NA	NA
	Sample 7	5	46	0.108696	NA	NA	NA	NA	NA	NA
	Sample 8	5	45	0.111111	NA	NA	NA	NA	NA	NA
	Sample 9	4	50	0.08	NA	NA	NA	NA	NA	NA
	Sample 10	3	51	0.0588235	NA	NA	NA	NA	NA	NA
			Ave.	0.0778577		Ave.	0.0678105		Ave.	0.0363825
			s.e.m	0.0119299		s.e.m	0.0150835		s.e.m	0.0204841
	2.5 mm	dcl5-1			dcl5-1//Dcl5			Dcl5//Dcl5
	Anthers	Binucleate	Total	Binucleate ratio	Binucleate	Total	Binucleate ratio	Binucleate	Total	Binucleate ratio
	Sample 1	13	78	0.166667	16	83	0.192771	10	55	0.181818
	Sample 2	8	57	0.140351	13	67	0.19403	8	54	0.148148
	Sample 3	9	57	0.157895	16	89	0.179775	7	58	0.12069
	Sample 4	11	50	0.22	7	58	0.12069	13	78	0.166667
	Sample 5	9	97	0.0927835	18	61	0.295082	10	58	0.172414
	Sample 6	8	65	0.123077	9	58	0.155172	9	71	0.126761
	Sample 7	4	68	0.0588235	8	52	0.153846	NA	NA	NA
	Sample 8	6	56	0.107143	12	76	0.157895	NA	NA	NA
	Sample 9	10	91	0.10989	NA	NA	NA	NA	NA	NA
	Sample 10	13	62	0.209677	NA	NA	NA	NA	NA	NA
			Ave.	0.138631		Ave.	0.181158		Ave.	0.15275
			s.e.m	0.0161105		s.e.m	0.0183711		s.e.m	0.0102466

## Sheet: Supplementary Figure 17P
I. Anther/Tassel percent of dcl5-1 tassels in the temperature swap experiment.
	Swap 1	Swap 2	Swap 3	Swap 4	Swap 5	Swap 6	Swap 7	Swap 8	Swap 9	Swap 10	Swap 11	Swap 12	Swap 13	Swap 14
Sample 1	0.318395	0.222454	0.070418	0.152427	0.194567	0.41399	0.474391	0.301811	0.398592	0.509736	0.386679	0.348999	0.444529	0.0964918
Sample 2	0.176348	0.142718	0.110992	0.0842379	0.0801953	0.122525	0.523434	0.298751	0.306555	0.34032	0.406313	0.0912088	0.284962	0.161834
Sample 3	0.181784	0.105883	0.221084	0.276642	0.115097	0.0517117	0.526811	0.268261	0.16485	0.40058	0.379934	0.178768	0.06424	0.0930012
Average	0.225509	0.157018	0.134165	0.171102	0.129953	0.196076	0.508212	0.289608	0.289999	0.416878	0.390976	0.206325	0.264577	0.117109
s.e.m	0.0464694	0.0344022	0.0450104	0.0563218	0.0338415	0.110858	0.0169387	0.0107101	0.0679815	0.0495806	0.00791226	0.0756823	0.110252	0.0223851
